# Supplementary material for: Resource-aware construct design in mammalian cells
Source: Nat Commun. 2023 Jun 16;14:3576. doi: 10.1038/s41467-023-39252-4 (PMC10275982; doi:10.1038/s41467-023-39252-4)
Supplement: Supplementary file 5 — Supplementary data file 1 [file 41467_2023_39252_MOESM5_ESM.xlsx]

## Sheet: Sheet1
Capacity monitors
Inducible library
Constitutive library
EBNA1 constructs
Multi-gene constructs
Color code	Plasmid Name	Plasmid composition
	pRD01	CMVp-mKATE-SV40pA
	pRD34	EF1ap-mKATE-SV40pA
	pRD209	SV40p-mKATE-SV40pA
	pRD210	UBp-mKATE-SV40pA
	pRD223	CMV-mKATE-SV40pA-oriP
	pRD269	CMVp-mKATE-PGKpA
	pRD270	CMVp-mKATE-RBpA
	pRD271	CMVp-mKATE-SV40pA_rv.orientation
	pRD272	CMVp-mKATE-HGHpA
	pRD83	TRE3Gp-Kz1-EGFP-SV40pA/EF1ap-rtTA-PGKpA
	pRD88	TRE3Gp-Kz1-EGFP_PGKpA/EF1ap-rtTA-PGKpA
	pRD89	TRE3Gp-Kz1-EGFP_bGHpA/EF1ap-rtTA-PGKpA
	pRD108	TRE3Gp-Kz2-EGFP-SV40pA/EF1ap-rtTA-PGKpA
	pRD110	TRE3Gp-Kz3-EGFP-SV40pA/EF1ap-rtTA-PGKpA
	pRD104	EF1ap-rtTA-PGKpA
	pRD112	pEmpty
	pRD113	hACTBp-Kz1-EGFP-SV40pA
	pRD114	pJB42CAT5-Kz1-EGFP-SV40pA
	pRD115	SV40p-Kz1-EGFP-SV40pA
	pRD116	EF1ap-Kz1-EGFP-SV40pA
	pRD117	hACTB-Kz2-EGFP-SV40pA
	pRD118	hACTB-Kz3-EGFP-SV40pA
	pRD120	pJB42CAT5-Kz2-EGFP-SV40pA
	pRD121	pJB42CAT5-Kz3-EGFP-SV40pA
	pRD122	SV40p-Kz2-EGFP-SV40p
	pRD123	SV40p-Kz3-EGFP-SV40pA
	pRD124	EF1ap-Kz2-EGFP-SV40pA
	pRD125	EF1ap-Kz3-EGFP-SV40pA
	pRD126	pJB42CAT5-Kz1-EGFP-PGKpA
	pRD127	SV40p-Kz1-EGFP-PGKpA
	pRD128	hACTBp-Kz1-EGFP-PGKpA
	pRD129	EF1ap-Kz1-EGFP-PGKpA
	pRD135	pJB42CAT5-Kz1-EGFP-RBpA
	pRD136	SV40p-Kz1-EGFP-RBpA
	pRD137	hACTBp-Kz1-EGFP-RBpA
	pRD138	EF1ap-Kz1-EGFP-RBpA
	pRD144	CMVp-Kz1-EGFP-SV40pA
	pRD145	CMVp-Kz3-EGFP-SV40pA
	pRD146	CMVp-Kz1-EGFP-PGKpA
	pRD147	CMVp-Kz2-EGFP-SV40pA
	pRD148	CMVp-Kz1-EGFP-RBpA
	pRD170	EF1ap-Kz1(H1)-EGFP-SV40pA
	pRD171	EF1ap-Kz1(H2)-EGFP-SV40pA
	pRD172	EF1ap-Kz1(H3)-EGFP-SV40pA
	pRD177	PGKp-Kz1-EGFP-SV40pA
	pRD178	EF1ap-Kz1-EGFP-SV40pA_rv.orientation
	pRD179	CMVp-Kz1-EGFP-SV40pA_rv.orientation
	pRD182	UBp-Kz1-EGFP-SV40pA
	pRD183	CMVp-Kz1-EGFP-BGHpA
	pRD188	PGKp-Kz2-EGFP-SV40pA
	pRD189	PGKp-Kz3-EGFP-SV40pA
	pRD190	PGKp-Kz1-EGFP-PGKpA
	pRD191	UBp-Kz2-EGFP-SV40pA
	pRD192	UBp-Kz3-EGFP-SV40pA
	pRD193	UBp-Kz1-EGFP-PGKpA
	pRD195	hACTBp-Kz1-EGFP-SV40pA_rv.orientation
	pRD196	SV40p-Kz1-EGFP-SV40pA_rv.orientation
	pRD197	PGKp-Kz1-EGFP-SV40pA_rv.orientation
	pRD198	UBp-Kz1-EGFP-SV40pA_rv.orientation
	pRD199	hACTBp-Kz1-EGFP-HGHpA
	pRD200	SV40p-Kz1-EGFP-HGHpA
	pRD201	EF1ap-Kz1-EGFP-HGHpA
	pRD202	CMVp-Kz1-EGFP-HGHpA
	pRD205	UBp-Kz1-EGFP-RBpA
	pRD206	PGKp-Kz1-EGFP-RBpA
	pRD207	PGKp-Kz1-EGFP-HGHpA
	pRD220	CMVp-Kz1-EBNA1-PGKpA
	pRD221	UBp-Kz1-EBNA1-SV40pA
	pRD246	CMVp-Kz1-EBNA1-SV40pA_rv.orientation
	pRD247	CMVp-Kz1-EBNA1-BGHpA
	pRD248	TRE3Gp-Kz2-EBNA1-SV40pA-EF1ap-rtTA-PGKpA
	pRD249	hACTBp-Kz1-EBNA1-HGHpA
	pRD250	UBp-Kz3-EBNA1-SV40pA
	pRD251	CMVp-Kz1-EBNA1-HGHpA
	pRD181	EF1ap-Kz1-EGFP-IRES2-mTagBFP2-SV40pA
	pRD185	EF1ap-Kz1-EGFP-P2A-mTagBFP2-SV40pA
	pRD186	EF1ap-Kz1-EGFP-T2A-mTagBFP2-SV40pA
	pRD204	EF1ap-Kz1-EGFP-SV40pA-CMVp-mTagBFP2-SV40pA
	pRD208	CMVp-Kz1-mTagBFP2-SV40pA
	pRD238	TRE3Gp-Kz1-EGFP-IRES2-rtTA-PGKpA
	pRD239	TRE3Gp-Kz1-EGFP-P2A-rtTA-PGKpA
	pRD252	TRE3Gp-Kz1-EGFP-IRES2-rtTA-RBpA
	pRD253	TRE3Gp-Kz1-EGFP-IRES2-rtTA-HGHpA
	pRD254	TRE3Gp-Kz1-EGFP-P2A-rtTA-RBpA
	pRD255	TRE3Gp-Kz1-EGFP-P2A-rtTA-HGHpA
