# Supplementary material for: Resource-aware construct design in mammalian cells
Source: Nat Commun. 2023 Jun 16;14:3576. doi: 10.1038/s41467-023-39252-4 (PMC10275982; doi:10.1038/s41467-023-39252-4)
Supplement: Supplementary file 7 — Supplementary data file 3 [file 41467_2023_39252_MOESM7_ESM.xlsx]

## Sheet: Figure 1c
Plate type				24-well	24-well
Cell Types				HEK293T	CHO-K1
Cells/Well				100K	80K
Method				xTREME GENE HP	TransIT-X2
DNA per well (pmol)				0.08 (0.04 each plasmid)	0.16 (0.08 each plasmid)
Optimem (µL)				50	50
Transfection reagent (µL per 0.08pmol DNA)				0.72	0.968
							HEK293T		CHO-K1
DNA MIX	Plasmid Name	Plasmid composition	Plasmid size (bp)	ng/Well (HEK293T)	ng/Well (CHO-K1)		Number of independent experiments	Number of repeats	Number of independent experiments	Number of repeats
pRD112 + pRD01	pRD112	pEmpty	2029	50.1551	100.31		10	19	3	6
	pRD01	CMVp-mKATE-SV40pA	4020	99.3694	198.739
pRD104 + pRD01	pRD104	EF1ap-rtTA-PGKpA	4583	113.286	226.572		3	4	3	6
	pRD01	CMVp-mKATE-SV40pA	4020	99.3694	198.739
pRD83 + pRD01	pRD83	TRE3Gp-Kz1-EGFP-SV40pA/Ef1ap-rtTA-PGKpA	5798	143.319	286.637		7 (0ng/uL dox) - 7 (1ng/uL dox)	14 (0ng/uL dox) - 14 (1ng/uL dox)	3 (0ng/uL dox) - 3 (1ng/uL dox)	6 (0ng/uL dox) - 6 (1ng/uL dox)
	pRD01	CMVp-mKATE-SV40pA	4020	99.3694	198.739

## Sheet: Figure 2a
Plate type				24-well	24-well
Cell Types				HEK293T	CHO-K1
Cells/Well				100K	80K
Method				xTREME GENE HP	TransIT-X2
DNA per well (pmol)				0.08 (0.04 each plasmid)	0.08 (0.04 each plasmid)
Optimem (µL)				50	50
Transfection reagent (µL per 0.08pmol DNA)				0.72	0.968
							HEK293T		CHO-K1
DNA MIX	Plasmid Name	Plasmid composition	Plasmid size (bp)	ng/Well (for both HEK293T and CHO-K1)			Number of independent experiments	Number of repeats	Number of independent experiments	Number of repeats
pRD83 + pRD01	pRD83	TRE3Gp-Kz1-EGFP-SV40pA/Ef1ap-rtTA-PGKpA	5798	143.319			7	14	5	8
	pRD01	CMVp-mKATE-SV40pA	4020	99.3694
pRD113 + pRD01	pRD113	hACTBp-Kz1-EGFP-SV40pA	3452	85.3294			4	8	3	6
	pRD01	CMVp-mKATE-SV40pA	4020	99.3694
pRD114 + pRD01	pRD114	pJB42CAT5-Kz1-EGFP-SV40pA	3080	76.1341			4	8	3	5
	pRD01	CMVp-mKATE-SV40pA	4020	99.3694
pRD115 + pRD01	pRD115	SV40p-Kz1-EGFP-SV40pA	3232	79.8913			4	8	3	5
	pRD01	CMVp-mKATE-SV40pA	4020	99.3694
pRD116 + pRD01	pRD116	EF1ap-Kz1-EGFP-SV40pA	4126	101.99			4	6	3	6
	pRD01	CMVp-mKATE-SV40pA	4020	99.3694
pRD144 + pRD01	pRD144	CMVp-Kz1-EGFP-SV40pA	3465	85.6507			4	8	3	6
	pRD01	CMVp-mKATE-SV40pA	4020	99.3694
pRD177 + pRD01	pRD177	PGKp-Kz1-EGFP-SV40pA	3143	77.6914			3	6	3	6
	pRD01	CMVp-mKATE-SV40pA	4020	99.3694
pRD182 + pRD01	pRD182	UBp-Kz1-EGFP-SV40pA	4161	102.855			3	6	3	6
	pRD01	CMVp-mKATE-SV40pA	4020	99.3694

## Sheet: Figure 2b
Plate type				24-well	24-well
Cell Types				HEK293T	CHO-K1
Cells/Well				100K	80K
Method				xTREME GENE HP	TransIT-X2
DNA per well (pmol)				0.08 (0.04 each plasmid)	0.08 (0.04 each plasmid)
Optimem (µL)				50	50
Transfection reagent (µL per 0.08pmol DNA)				0.72	0.968
							HEK293T		CHO-K1
DNA MIX	Plasmid Name	Plasmid composition	Plasmid size (bp)	ng/Well (for both HEK293T and CHO-K1)			Number of independent experiments	Number of repeats	Number of independent experiments	Number of repeats
pRD83 + pRD01	pRD83	TRE3Gp-Kz1-EGFP-SV40pA/Ef1ap-rtTA-PGKpA	5798	143.319			7 (0ng/uL dox) - 3 (0.001ng/uL dox) - 4 (0.01ng/uL dox) - 4 (0.1ng/uL dox) - 7 (1ng/uL dox)	14 (0ng/uL dox) - 6 (0.001ng/uL dox) - 6 (0.01ng/uL dox) - 8 (0.1ng/uL dox) - 14 (1ng/uL dox)	5 (0ng/uL dox) - 3 (0.001ng/uL dox) - 3 (0.01ng/uL dox) - 3 (0.1ng/uL dox) - 5 (1ng/uL dox)	10 (0ng/uL dox) - 6 (0.001ng/uL dox) - 6 (0.01ng/uL dox) - 6 (0.1ng/uL dox) - 8 (1ng/uL dox)
	pRD01	CMVp-mKATE-SV40pA	4020	99.3694

## Sheet: Figure 2c
Plate type				24-well	24-well
Cell Types				HEK293T	CHO-K1
Cells/Well				100K	80K
Method				xTREME GENE HP	TransIT-X2
DNA per well (pmol)				0.08 (0.04 each plasmid)	0.08 (0.04 each plasmid)
Optimem (µL)				50	50
Transfection reagent (µL per 0.08pmol DNA)				0.72	0.968
							HEK293T		CHO-K1
DNA MIX	Plasmid Name	Plasmid composition	Plasmid size (bp)	ng/Well (for both HEK293T and CHO-K1)			Number of independent experiments	Number of repeats	Number of independent experiments	Number of repeats
pRD113 + pRD01	pRD113	hACTBp-Kz1-EGFP-SV40pA	3452	85.3294			4	8	3	6
	pRD01	CMVp-mKATE-SV40pA	4020	99.3694
pRD128 + pRD01	pRD128	hACTBp-Kz1-EGFP-PGKpA	3550	87.7518			4	8	3	6
	pRD01	CMVp-mKATE-SV40pA	4020	99.3694
pRD137 + pRD01	pRD137	hACTBp-Kz1-EGFP-RBpA	2859	70.6713			4	8	3	6
	pRD01	CMVp-mKATE-SV40pA	4020	99.3694
pRD195 + pRD01	pRD195	hACTBp-Kz1-EGFP-SV40pA_rv.orientation	3452	85.3294			3	5	3	6
	pRD01	CMVp-mKATE-SV40pA	4020	99.3694
pRD199 + pRD01	pRD199	hACTBp-Kz1-EGFP-HGHpA	3798	93.8819			3	6	3	6
	pRD01	CMVp-mKATE-SV40pA	4020	99.3694
pRD115 + pRD01	pRD115	SV40p-Kz1-EGFP-SV40pA	3232	79.8913			4	8	3	5
	pRD01	CMVp-mKATE-SV40pA	4020	99.3694
pRD127 + pRD01	pRD127	SV40p-Kz1-EGFP-PGKpA	3330	82.3137			4	8	3	6
	pRD01	CMVp-mKATE-SV40pA	4020	99.3694
pRD136 + pRD01	pRD136	SV40p-Kz1-EGFP-RBpA	3638	89.927			4	8	3	6
	pRD01	CMVp-mKATE-SV40pA	4020	99.3694
pRD196 + pRD01	pRD196	SV40p-Kz1-EGFP-SV40pA_rv.orientation	3232	79.8913			3	6	3	6
	pRD01	CMVp-mKATE-SV40pA	4020	99.3694
pRD200 + pRD01	pRD200	SV40p-Kz1-EGFP-HGHpA	3578	88.4439			3	6	3	6
	pRD01	CMVp-mKATE-SV40pA	4020	99.3694
pRD116 + pRD01	pRD116	EF1ap-Kz1-EGFP-SV40pA	4126	101.99			4	6	3	6
	pRD01	CMVp-mKATE-SV40pA	4020	99.3694
pRD129 + pRD01	pRD129	EF1ap-Kz1-EGFP-PGKpA	4224	104.412			4	8	3	6
	pRD01	CMVp-mKATE-SV40pA	4020	99.3694
pRD138 + pRD01	pRD138	EF1ap-Kz1-EGFP-RBpA	4530	111.976			4	7	3	6
	pRD01	CMVp-mKATE-SV40pA	4020	99.3694
pRD178 + pRD01	pRD178	EF1ap-Kz1-EGFP-SV40pA_rv.orientation	4126	101.99			3	6	3	6
	pRD01	CMVp-mKATE-SV40pA	4020	99.3694
pRD201 + pRD01	pRD201	EF1ap-Kz1-EGFP-HGHpA	4472	110.542			3	6	3	6
	pRD01	CMVp-mKATE-SV40pA	4020	99.3694
pRD144 + pRD01	pRD144	CMVp-Kz1-EGFP-SV40pA	3465	85.6507			4	8	3	6
	pRD01	CMVp-mKATE-SV40pA	4020	99.3694
pRD146 + pRD01	pRD146	CMVp-Kz1-EGFP-PGKpA	3563	88.0731			4	8	3	5
	pRD01	CMVp-mKATE-SV40pA	4020	99.3694
pRD148 + pRD01	pRD148	CMVp-Kz1-EGFP-RBpA	3871	95.6864			4	8	3	6
	pRD01	CMVp-mKATE-SV40pA	4020	99.3694
pRD179 + pRD01	pRD179	CMVp-Kz1-EGFP-SV40pA_rv.orientation	3465	85.6507			3	6	3	6
	pRD01	CMVp-mKATE-SV40pA	4020	99.3694
pRD202 + pRD01	pRD202	CMVp-Kz1-EGFP-HGHpA	3811	94.2033			3	6	3	6
	pRD01	CMVp-mKATE-SV40pA	4020	99.3694
pRD177 + pRD01	pRD177	PGKp-Kz1-EGFP-SV40pA	3143	77.6914			3	6	3	6
	pRD01	CMVp-mKATE-SV40pA	4020	99.3694
pRD190 + pRD01	pRD190	PGKp-Kz1-EGFP-PGKpA	3511	86.7877			3	6	3	5
	pRD01	CMVp-mKATE-SV40pA	4020	99.3694
pRD206 + pRD01	pRD206	PGKp-Kz1-EGFP-RBpA	3819	94.401			3	5	3	6
	pRD01	CMVp-mKATE-SV40pA	4020	99.3694
pRD197 + pRD01	pRD197	PGKp-Kz1-EGFP-SV40pA_rv.orientation	3413	84.3653			3	6	3	6
	pRD01	CMVp-mKATE-SV40pA	4020	99.3694
pRD207 + pRD01	pRD207	PGKp-Kz1-EGFP-HGHpA	3759	92.9179			3	6	3	6
	pRD01	CMVp-mKATE-SV40pA	4020	99.3694
pRD182 + pRD01	pRD182	UBp-Kz1-EGFP-SV40pA	4161	102.855			3	6	3	6
	pRD01	CMVp-mKATE-SV40pA	4020	99.3694
pRD193 + pRD01	pRD193	UBp-Kz1-EGFP-PGKpA	4258	105.252			3	5	3	6
	pRD01	CMVp-mKATE-SV40pA	4020	99.3694
pRD205 + pRD01	pRD205	UBp-Kz1-EGFP-RBpA	4566	112.866			3	6	3	6
	pRD01	CMVp-mKATE-SV40pA	4020	99.3694
pRD198 + pRD01	pRD198	UBp-Kz1-EGFP-SV40pA_rv.orientation	4161	102.855			3	6	3	5
	pRD01	CMVp-mKATE-SV40pA	4020	99.3694

## Sheet: Figure 2d
Plate type				24-well	24-well
Cell Types				HEK293T	CHO-K1
Cells/Well				100K	80K
Method				xTREME GENE HP	TransIT-X2
DNA per well (pmol)				0.08 (0.04 each plasmid)	0.08 (0.04 each plasmid)
Optimem (µL)				50	50
Transfection reagent (µL per 0.08pmol DNA)				0.72	0.968
							HEK293T		CHO-K1
DNA MIX	Plasmid Name	Plasmid composition	Plasmid size (bp)	ng/Well (for both HEK293T and CHO-K1)			Number of independent experiments	Number of repeats	Number of independent experiments	Number of repeats
pRD113 + pRD01	pRD113	hACTBp-Kz1-EGFP-SV40pA	3452	85.3294			4	8	3	6
	pRD01	CMVp-mKATE-SV40pA	4020	99.3694
pRD117 + pRD01	pRD117	hACTB-Kz2-EGFP-SV40pA	3452	85.3294			4	8	3	6
	pRD01	CMVp-mKATE-SV40pA	4020	99.3694
pRD116 + pRD01	pRD116	EF1ap-Kz1-EGFP-SV40pA	4126	101.99			4	6	3	6
	pRD01	CMVp-mKATE-SV40pA	4020	99.3694
pRD124 + pRD01	pRD124	EF1ap-Kz2-EGFP-SV40pA	4126	101.99			4	8	3	6
	pRD01	CMVp-mKATE-SV40pA	4020	99.3694
pRD83 + pRD01	pRD83	TRE3Gp-Kzori-EGFP-SV40pA/Ef1ap-rtTA-PGKpA	5798	143.319			7	14	5	8
	pRD01	CMVp-mKATE-SV40pA	4020	99.3694
pRD108 + pRD01	pRD108	TRE3Gp-Kz2-EGFP-SV40pA-EF1ap-rtTA-PGKpA	5798	143.319			3	6	2	4
	pRD01	CMVp-mKATE-SV40pA	4020	99.3694

## Sheet: Figure 3a-d
Plate type				24-well	24-well
Cell Types				HEK293T	CHO-K1
Cells/Well				100K	80K
Method				xTREME GENE HP	TransIT-X2
DNA per well (pmol)				0.08 (0.04 each plasmid)	0.08 (0.04 each plasmid)
Optimem (µL)				50	50
Transfection reagent (µL per 0.08pmol DNA)				0.72	0.968
							HEK293T		CHO-K1
DNA MIX	Plasmid Name	Plasmid composition	Plasmid size (bp)	ng/Well (for both HEK293T and CHO-K1)			Number of independent experiments	Number of repeats	Number of independent experiments	Number of repeats
pRD83 + pRD01	pRD83	TRE3Gp-Kz1-EGFP-SV40pA/EF1ap-rtTA-PGKpA	5798	143.319			7	14	5	8
	pRD01	CMVp-mKATE-SV40pA	4020	99.3694
pRD88 + pRD01	pRD88	TRE3Gp-Kz1-EGFP_PGKpA/EF1ap-rtTA-PGKpA	5896	145.741			3	7	2	3
	pRD01	CMVp-mKATE-SV40pA	4020	99.3694
pRD89 + pRD01	pRD89	TRE3Gp-Kz1-EGFP_bGHpA/EF1ap-rtTA-PGKpA	5924	146.433			3	6	2	4
	pRD01	CMVp-mKATE-SV40pA	4020	99.3694
pRD108 + pRD01	pRD108	TRE3Gp-Kz2-EGFP-SV40pA/EF1ap-rtTA-PGKpA	5798	143.319			3	6	2	4
	pRD01	CMVp-mKATE-SV40pA	4020	99.3694
pRD110 + pRD01	pRD110	TRE3Gp-Kz3-EGFP-SV40pA/EF1ap-rtTA-PGKpA	5798	143.319			3	7	2	4
	pRD01	CMVp-mKATE-SV40pA	4020	99.3694
pRD113 + pRD01	pRD113	hACTBp-Kz1-EGFP-SV40pA	3452	85.3294			4	8	3	6
	pRD01	CMVp-mKATE-SV40pA	4020	99.3694
pRD114 + pRD01	pRD114	pJB42CAT5-Kz1-EGFP-SV40pA	3080	76.1341			4	8	3	5
	pRD01	CMVp-mKATE-SV40pA	4020	99.3694
pRD115 + pRD01	pRD115	SV40p-Kz1-EGFP-SV40pA	3232	79.8913			4	8	3	5
	pRD01	CMVp-mKATE-SV40pA	4020	99.3694
pRD116 + pRD01	pRD116	EF1ap-Kz1-EGFP-SV40pA	4126	101.99			4	6	3	6
	pRD01	CMVp-mKATE-SV40pA	4020	99.3694
pRD117 + pRD01	pRD117	hACTB-Kz2-EGFP-SV40pA	3452	85.3294			4	8	3	6
	pRD01	CMVp-mKATE-SV40pA	4020	99.3694
pRD118 + pRD01	pRD118	hACTB-Kz3-EGFP-SV40pA	3452	85.3294			4	8	3	6
	pRD01	CMVp-mKATE-SV40pA	4020	99.3694
pRD120 + pRD01	pRD120	pJB42CAT5-Kz2-EGFP-SV40pA	3080	76.1341			4	7	3	6
	pRD01	CMVp-mKATE-SV40pA	4020	99.3694
pRD121 + pRD01	pRD121	pJB42CAT5-Kz3-EGFP-SV40pA	3080	76.1341			3	6	3	4
	pRD01	CMVp-mKATE-SV40pA	4020	99.3694
pRD122 + pRD01	pRD122	SV40p-Kz2-EGFP-SV40p	3232	79.8913			4	8	3	6
	pRD01	CMVp-mKATE-SV40pA	4020	99.3694
pRD123 + pRD01	pRD123	SV40p-Kz3-EGFP-SV40pA	3232	79.8913			4	7	3	6
	pRD01	CMVp-mKATE-SV40pA	4020	99.3694
pRD124 + pRD01	pRD124	EF1ap-Kz2-EGFP-SV40pA	4126	101.99			4	8	3	6
	pRD01	CMVp-mKATE-SV40pA	4020	99.3694
pRD125 + pRD01	pRD125	EF1ap-Kz3-EGFP-SV40pA	4126	101.99			4	6	3	6
	pRD01	CMVp-mKATE-SV40pA	4020	99.3694
pRD126 + pRD01	pRD126	pJB42CAT5-Kz1-EGFP-PGKpA	3178	78.5565			4	7	3	6
	pRD01	CMVp-mKATE-SV40pA	4020	99.3694
pRD127 + pRD01	pRD127	SV40p-Kz1-EGFP-PGKpA	3330	82.3137			4	8	3	6
	pRD01	CMVp-mKATE-SV40pA	4020	99.3694
pRD128 + pRD01	pRD128	hACTBp-Kz1-EGFP-PGKpA	3550	87.7518			4	8	3	6
	pRD01	CMVp-mKATE-SV40pA	4020	99.3694
pRD129 + pRD01	pRD129	EF1ap-Kz1-EGFP-PGKpA	4224	104.412			4	8	3	6
	pRD01	CMVp-mKATE-SV40pA	4020	99.3694
pRD135 + pRD01	pRD135	pJB42CAT5-Kz1-EGFP-RBpA	3486	86.1698			4	8	3	6
	pRD01	CMVp-mKATE-SV40pA	4020	99.3694
pRD136 + pRD01	pRD136	SV40p-Kz1-EGFP-RBpA	3638	89.927			4	8	3	6
	pRD01	CMVp-mKATE-SV40pA	4020	99.3694
pRD137 + pRD01	pRD137	hACTBp-Kz1-EGFP-RBpA	2859	70.6713			4	8	3	6
	pRD01	CMVp-mKATE-SV40pA	4020	99.3694
pRD138 + pRD01	pRD138	EF1ap-Kz1-EGFP-RBpA	4530	111.976			4	7	3	6
	pRD01	CMVp-mKATE-SV40pA	4020	99.3694
pRD144 + pRD01	pRD144	CMVp-Kz1-EGFP-SV40pA	3465	85.6507			4	8	3	6
	pRD01	CMVp-mKATE-SV40pA	4020	99.3694
pRD145 + pRD01	pRD145	CMVp-Kz3-EGFP-SV40pA	3465	85.6507			4	8	3	6
	pRD01	CMVp-mKATE-SV40pA	4020	99.3694
pRD146 + pRD01	pRD146	CMVp-Kz1-EGFP-PGKpA	3563	88.0731			4	8	3	5
	pRD01	CMVp-mKATE-SV40pA	4020	99.3694
pRD147 + pRD01	pRD147	CMVp-Kz2-EGFP-SV40pA	3465	85.6507			4	8	3	6
	pRD01	CMVp-mKATE-SV40pA	4020	99.3694
pRD148 + pRD01	pRD148	CMVp-Kz1-EGFP-RBpA	3871	95.6864			4	8	3	6
	pRD01	CMVp-mKATE-SV40pA	4020	99.3694
pRD177 + pRD01	pRD177	PGKp-Kz1-EGFP-SV40pA	3143	77.6914			3	6	3	6
	pRD01	CMVp-mKATE-SV40pA	4020	99.3694
pRD178 + pRD01	pRD178	EF1ap-Kz1-EGFP-SV40pA_rv.orientation	4126	101.99			3	6	3	6
	pRD01	CMVp-mKATE-SV40pA	4020	99.3694
pRD179 + pRD01	pRD179	CMVp-Kz1-EGFP-SV40pA_rv.orientation	3465	85.6507			3	6	3	6
	pRD01	CMVp-mKATE-SV40pA	4020	99.3694
pRD182 + pRD01	pRD182	UBp-Kz1-EGFP-SV40pA	4161	102.855			3	6	3	6
	pRD01	CMVp-mKATE-SV40pA	4020	99.3694
pRD183 + pRD01	pRD183	CMVp-Kz1-EGFP-BGHpA	3500	86.5158			3	6	3	6
	pRD01	CMVp-mKATE-SV40pA	4020	99.3694
pRD188 + pRD01	pRD188	PGKp-Kz2-EGFP-SV40pA	3413	84.3653			3	6	3	6
	pRD01	CMVp-mKATE-SV40pA	4020	99.3694
pRD189 + pRD01	pRD189	PGKp-Kz3-EGFP-SV40pA	3413	84.3653			3	6	3	6
	pRD01	CMVp-mKATE-SV40pA	4020	99.3694
pRD190 + pRD01	pRD190	PGKp-Kz1-EGFP-PGKpA	3511	86.7877			3	6	3	5
	pRD01	CMVp-mKATE-SV40pA	4020	99.3694
pRD191 + pRD01	pRD191	UBp-Kz2-EGFP-SV40pA	4160	102.83			3	6	3	6
	pRD01	CMVp-mKATE-SV40pA	4020	99.3694
pRD192 + pRD01	pRD192	UBp-Kz3-EGFP-SV40pA	4160	102.83			3	6	3	6
	pRD01	CMVp-mKATE-SV40pA	4020	99.3694
pRD193 + pRD01	pRD193	UBp-Kz1-EGFP-PGKpA	4258	105.252			3	5	3	6
	pRD01	CMVp-mKATE-SV40pA	4020	99.3694
pRD195 + pRD01	pRD195	hACTBp-Kz1-EGFP-SV40pA_rv.orientation	3452	85.3294			3	5	3	6
	pRD01	CMVp-mKATE-SV40pA	4020	99.3694
pRD196 + pRD01	pRD196	SV40p-Kz1-EGFP-SV40pA_rv.orientation	3232	79.8913			3	5	3	6
	pRD01	CMVp-mKATE-SV40pA	4020	99.3694
pRD197 + pRD01	pRD197	PGKp-Kz1-EGFP-SV40pA_rv.orientation	3413	84.3653			3	6	3	6
	pRD01	CMVp-mKATE-SV40pA	4020	99.3694
pRD198 + pRD01	pRD198	UBp-Kz1-EGFP-SV40pA_rv.orientation	4161	102.855			3	6	3	5
	pRD01	CMVp-mKATE-SV40pA	4020	99.3694
pRD199 + pRD01	pRD199	hACTBp-Kz1-EGFP-HGHpA	3798	93.8819			3	6	3	6
	pRD01	CMVp-mKATE-SV40pA	4020	99.3694
pRD200 + pRD01	pRD200	SV40p-Kz1-EGFP-HGHpA	3578	88.4439			3	6	3	6
	pRD01	CMVp-mKATE-SV40pA	4020	99.3694
pRD201 + pRD01	pRD201	EF1ap-Kz1-EGFP-HGHpA	4472	110.542			3	6	3	6
	pRD01	CMVp-mKATE-SV40pA	4020	99.3694
pRD202 + pRD01	pRD202	CMVp-Kz1-EGFP-HGHpA	3811	94.2033			3	6	3	6
	pRD01	CMVp-mKATE-SV40pA	4020	99.3694
pRD205 + pRD01	pRD205	UBp-Kz1-EGFP-RBpA	4566	112.866			3	6	3	6
	pRD01	CMVp-mKATE-SV40pA	4020	99.3694
pRD206 + pRD01	pRD206	PGKp-Kz1-EGFP-RBpA	3819	94.401			3	5	3	6
	pRD01	CMVp-mKATE-SV40pA	4020	99.3694
pRD207 + pRD01	pRD207	PGKp-Kz1-EGFP-HGHpA	3759	92.9179			3	6	3	6
	pRD01	CMVp-mKATE-SV40pA	4020	99.3694

## Sheet: Figure 3e-f
Plate type				24-well	24-well
Cell Types				HEK293T	CHO-K1
Cells/Well				100K	80K
Method				xTREME GENE HP	TransIT-X2
DNA per well (pmol)				0.12 (0.04 each plasmid)	0.12 (0.04 each plasmid)
Optimem (µL)				50	50
Transfection reagent (µL per 0.08pmol DNA)				0.72	0.968
							HEK293T		CHO-K1
DNA MIX	Plasmid Name	Plasmid composition	Plasmid size (bp)	ng/Well (for both HEK293T and CHO-K1)			Number of independent experiments	Number of repeats	Number of independent experiments	Number of repeats
pRD112 + pRD01	pRD112	pEmpty	2029	50.1551			3	5	3	6
	pRD112	pEmpty	2029	50.1551
	pRD01	CMVp-mKATE-SV40pA	4020	99.3694
pRD116 + pRD112 + pRD01	pRD116	EF1ap-Kz1-EGFP-SV40pA	4126	101.99			3	6	3	6
	pRD112	pEmpty	2029	50.1551
	pRD01	CMVp-mKATE-SV40pA	4020	99.3694
pRD116 + pRD208 + pRD01	pRD116	EF1ap-Kz1-EGFP-SV40pA	4126	101.99			3	6	3	5
	pRD208	CMVp-Kz1-mTagBFP2-SV40pA	3469	85.7496
	pRD01	CMVp-mKATE-SV40pA	4020	99.3694
pRD181 + pRD112 + pRD01	pRD181	EF1ap-Kz1-EGFP-IRES2-mTagBFP2-SV40pA	5454	134.816			3	6	3	6
	pRD112	pEmpty	2029	50.1551
	pRD01	CMVp-mKATE-SV40pA	4020	99.3694
pRD185 + pRD112 + pRD01	pRD185	EF1ap-Kz1-EGFP-P2A-mTagBFP2-SV40pA	4900	121.122			3	6	3	5
	pRD112	pEmpty	2029	50.1551
	pRD01	CMVp-mKATE-SV40pA	4020	99.3694
pRD186 + pRD112 + pRD01	pRD186	EF1ap-Kz1-EGFP-T2A-mTagBFP2-SV40pA	4897	121.047			3	6	3	6
	pRD112	pEmpty	2029	50.1551
	pRD01	CMVp-mKATE-SV40pA	4020	99.3694

## Sheet: Figure 4a
Plate type				24-well	24-well
Cell Types				HEK293T	CHO-K1
Cells/Well				100K	80K
Method				xTREME GENE HP	TransIT-X2
DNA per well (pmol)				0.08 (0.04 each plasmid)	0.08 (0.04 each plasmid)
Optimem (µL)				50	50
Transfection reagent (µL per 0.08pmol DNA)				0.72	0.968
							HEK293T		CHO-K1
DNA MIX	Plasmid Name	Plasmid composition	Plasmid size (bp)	ng/Well (for both HEK293T and CHO-K1)			Number of independent experiments	Number of repeats	Number of independent experiments	Number of repeats
pRD83 + pRD01	pRD83	TRE3Gp-Kz1-EGFP-SV40pA/EF1ap-rtTA-PGKpA	5798	143.319			3 (0ng/uL dox) - 3 (1ng/uL dox)	6 (0ng/uL dox) - 6 (1ng/uL dox)	3 (0ng/uL dox) - 3 (1ng/uL dox)	6 (0ng/uL dox) - 6 (1ng/uL dox)
	pRD01	CMVp-mKATE-SV40pA	4020	99.3694
pRD238 + pRD01	pRD238	TRE3Gp-Kz1-EGFP-IRES2-rtTA-PGKpA	4807	118.823			3 (0ng/uL dox) - 3 (1ng/uL dox)	5 (0ng/uL dox) - 6 (1ng/uL dox)	3 (0ng/uL dox) - 3 (1ng/uL dox)	5 (0ng/uL dox) - 6 (1ng/uL dox)
	pRD01	CMVp-mKATE-SV40pA	4020	99.3694
pRD252 + pRD01	pRD252	TRE3Gp-Kz1-EGFP-IRES2-rtTA-RBpA	5073	125.398			3 (0ng/uL dox) - 3 (1ng/uL dox)	5 (0ng/uL dox) - 6 (1ng/uL dox)	3 (0ng/uL dox) - 3 (1ng/uL dox)	6 (0ng/uL dox) - 6 (1ng/uL dox)
	pRD01	CMVp-mKATE-SV40pA	4020	99.3694
pRD253 + pRD01	pRD253	TRE3Gp-Kz1-EGFP-IRES2-rtTA-HGHpA	5013	123.915			3 (0ng/uL dox) - 3 (1ng/uL dox)	5 (0ng/uL dox) - 6 (1ng/uL dox)	3 (0ng/uL dox) - 3 (1ng/uL dox)	6 (0ng/uL dox) - 6 (1ng/uL dox)
	pRD01	CMVp-mKATE-SV40pA	4020	99.3694

## Sheet: Figure 4b
Plate type				24-well
Cell Types				HEK293T
Cells/Well				100K
Method				xTREME GENE HP
DNA per well (pmol)				0.08 (0.04 each plasmid)
Optimem (µL)				50
Transfection reagent (µL per 0.08pmol DNA)				0.72
							HEK293T
DNA MIX	Plasmid Name	Plasmid composition	Plasmid size (bp)	ng/Well (HEK293T)			Number of independent experiments	Number of repeats
pRD220 + pRD223	pRD220	CMVp-Kz1-EBNA1-PGKpA	4097	101.273	101.273		8	9
	pRD223	CMVp-mKATE-SV40pA-oriP	4911	121.394	121.394
pRD221 + pRD223	pRD221	UBp-Kz1-EBNA1-SV40pA	4694	116.03	116.03		8	9
	pRD223	CMVp-mKATE-SV40pA-oriP	4911	121.394	121.394
pRD246 + pRD223	pRD246	CMVp-Kz1-EBNA1-SV40pA_rv	3999	98.8503			8	9
	pRD223	CMVp-mKATE-SV40pA-oriP	4911	121.394
pRD247 + pRD223	pRD247	CMVp-Kz1-EBNA1-BGHpA	4125	101.965	101.965		2	2
	pRD223	CMVp-mKATE-SV40pA-oriP	4911	121.394	121.394
pRD248 + pRD223	pRD248	TRE3Gp-Kz2-EBNA1-SV40pA-EF1ap-rtTA-PGKpA	6332	156.518	156.518		8	9
	pRD223	CMVp-mKATE-SV40pA-oriP	4911	121.394	121.394
pRD249 + pRD223	pRD249	hACTBp-Kz1-EBNA1-HGHpA	4332	107.082			2	2
	pRD223	CMVp-mKATE-SV40pA-oriP	4911	121.394
pRD250 + pRD223	pRD250	UBp-Kz3-EBNA1-SV40pA	4694	116.03			2	2
	pRD223	CMVp-mKATE-SV40pA-oriP	4911	121.394
pRD251 + pRD223	pRD251	CMVp-Kz1-EBNA1-HGHpA	4345	107.403			8	9
	pRD223	CMVp-mKATE-SV40pA-oriP	4911	121.394

## Sheet: Figure S2
Plate type				24-well	24-well
Cell Types				HEK293T	CHO-K1
Cells/Well				100K	80K
Method				xTREME GENE HP	TransIT-X2
DNA per well (pmol)				0.08 (0.04 each plasmid)	0.16 (0.08 each plasmid)
Optimem (µL)				50	50
Transfection reagent (µL per 0.08pmol DNA)				0.72	0.968
							HEK293T		CHO-K1
DNA MIX	Plasmid Name	Plasmid composition	Plasmid size (bp)	ng/Well (HEK293T)	ng/Well (CHO-K1)		Number of independent experiments	Number of repeats	Number of independent experiments	Number of repeats
pRD112 + pRD01	pRD112	pEmpty	2029	50.1551	100.31		10	19	3	6
	pRD01	CMVp-mKATE-SV40pA	4020	99.3694	198.739
pRD104 + pRD01	pRD104	EF1ap-rtTA-PGKpA	4583	113.286	226.572		3	4	3	6
	pRD01	CMVp-mKATE-SV40pA	4020	99.3694	198.739
pRD83 + pRD01	pRD83	TRE3Gp-Kz1-EGFP-SV40pA/Ef1ap-rtTA-PGKpA	5798	143.319	286.637		7 (0ng/uL dox) - 7 (1ng/uL dox)	14 (0ng/uL dox) - 14 (1ng/uL dox)	3 (0ng/uL dox) - 3 (1ng/uL dox)	6 (0ng/uL dox) - 6 (1ng/uL dox)
	pRD01	CMVp-mKATE-SV40pA	4020	99.3694	198.739

[truncated: 15 more sheets: Figure S3a, Figure S3b, Figure S4, Figure S5, Figure S6, Figure S7, Figure S8a, Figure S8b, Figure S9, Figure S10, Figure S11, Figure S12, Figure S13a, Figure S13b-c, Figure S14a-c]
