# Supplementary material for: Resource-aware construct design in mammalian cells
Source: Nat Commun. 2023 Jun 16;14:3576. doi: 10.1038/s41467-023-39252-4 (PMC10275982; doi:10.1038/s41467-023-39252-4)
Supplement: Supplementary file 8 — Supplementary data file 4 [file 41467_2023_39252_MOESM8_ESM.xlsx]

## Sheet: Fig. 1c
	circuit_i	circuit_j	n_i	n_j	p_val_mannwhitney
					EGFP	mKATE
HEK293T	TET-ON (+dox)	TET-ON (-dox)	14	14	4.98547e-08	4.98547e-08
	TET-ON (+dox)	rtTA	14	4	0.000653595	0.000653595
	pEmpty	TET-ON (-dox)	14	19	2.44257e-09	7.32771e-08
	rtTA	TET-ON (-dox)	14	4	0.000653595	0.000653595
	pEmpty	rtTA	19	4	0.00271033	0.000225861
CHO-K1	TET-ON (+dox)	TET-ON (-dox)	6	6	0.0021645	0.0021645
	TET-ON (+dox)	rtTA	6	6	0.0021645	0.0021645
	pEmpty	TET-ON (-dox)	6	6	0.0021645	0.0021645
	rtTA	TET-ON (-dox)	6	6	0.0021645	0.699134
	pEmpty	rtTA	6	6	0.0649351	0.0021645

## Sheet: Fig. 2a
	circuit_i	circuit_j	n_i	n_j	p_val_mannwhitney
					EGFP	mKATE
HEK293T	hACTBp	PGKp	8	6	0.000666001	0.000666001
	hACTBp	UBp	8	6	0.000666001	0.000666001
	pJB42CAT5	SV40p	8	8	0.0001554	0.234499
	SV40p	PGKp	8	6	0.000666001	0.01998
	EF1ap	TETp	6	14	5.15996e-05	5.15996e-05
	CMVp	EF1ap	8	6	0.00799201	0.000666001
	CMVp	UBp	8	6	0.000666001	0.042624
	PGKp	pJB42CAT5	6	8	0.000666001	0.029304
	PGKp	UBp	6	6	0.0021645	0.00865801
	UBp	EF1ap	6	6	0.0021645	0.0411255
CHO-K1	pJB42CAT5	hACTBp	5	6	0.004329	0.662338
	hACTBp	PGKp	6	6	0.0021645	0.004329
	SV40p	PGKp	5	6	0.017316	0.125541
	SV40p	UBp	5	6	0.004329	0.004329
	EF1ap	UBp	6	6	0.132035	0.0021645
	CMVp	UBp	6	6	0.0021645	0.0021645
	CMVp	TETp	6	8	0.000666001	0.662005
	pJB42CAT5	PGKp	5	6	0.004329	0.004329
	pJB42CAT5	UBp	5	6	0.004329	0.004329
	hACTBp	SV40p	6	5	0.004329	0.004329
	hACTBp	UBp	6	6	0.0021645	0.0021645
	SV40p	TETp	5	8	0.001554	0.001554
	SV40p	EF1ap	5	6	0.004329	0.00865801
	SV40p	CMVp	5	6	0.004329	0.004329
	UBp	TETp	6	8	0.000666001	0.000666001
	UBp	CMVp	6	6	0.0021645	0.0021645

## Sheet: Fig. 2b
	circuit_i	circuit_j	n_i	n_j	p_val_mannwhitney
					EGFP	mKATE
HEK293T	1ng/uL	0.01ng/uL	14	6	5.15996e-05	5.15996e-05
	1ng/uL	0.1ng/uL	14	8	0.920336	0.000600432
	0ng/uL	0.001ng/uL	14	6	5.15996e-05	0.967957
	0ng/uL	0.01ng/uL	14	6	5.15996e-05	5.15996e-05
	0.001ng/uL	0.01ng/uL	6	6	0.0021645	0.0021645
	0.01ng/uL	0.1ng/uL	6	8	0.000666001	0.000666001
CHO-K1	0ng/uL	0.001ng/uL	10	6	0.00024975	0.010989
	0.001ng/uL	0.01ng/uL	6	6	0.0021645	0.0021645
	0.001ng/uL	1ng/uL	6	8	0.000666001	0.000666001
	0.01ng/uL	0.1ng/uL	6	6	0.004329	0.004329
	0.1ng/uL	1ng/uL	6	8	0.000666001	0.0812521

## Sheet: Fig. 2d
	circuit_i	circuit_j	n_i	n_j	p_val_mannwhitney
					EGFP	mKATE
HEK293T	TETp-Kz1	TETp-Kz2	14	6	5.15996e-05	5.15996e-05
	hACTBp-Kz1	hACTBp-Kz2	8	8	0.0001554	0.441803
	EF1ap-Kz1	EF1ap-Kz2	6	8	0.000666001	0.000666001
CHO-K1	TETp-Kz1	TETp-Kz2	8	4	0.0040404	0.0040404
	hACTBp-Kz1	hACTBp-Kz2	6	6	0.0021645	0.588745
	EF1ap-Kz1	EF1ap-Kz2	6	6	0.0021645	0.818182

## Sheet: Fig. 3e
	circuit_i	circuit_j	n_i	n_j	p_val_mannwhitney
					EGFP	mKATE	BFP
HEK293T	pEmpty	1TU	5	6	0.004329	0.004329	0.428571
	pEmpty	2TU	5	6	0.004329	0.004329	0.004329
	1TU	2TU	6	6	0.0151515	0.0021645	0.0021645
	1TU	IRES2	6	6	0.0021645	0.0021645	0.0021645
	2TU	IRES2	6	6	0.0021645	0.0021645	0.0021645
	2TU	P2A	6	6	0.0021645	0.0021645	0.0021645
	2TU	T2A	6	6	0.0021645	0.0021645	0.0021645
	IRES2	P2A	6	6	0.0021645	0.0021645	0.0021645
	IRES2	T2A	6	6	0.0151515	0.0021645	0.0021645
CHO-K1	pEmpty	1TU	6	6	0.0021645	0.0021645	0.0649351
	pEmpty	2TU	6	5	0.004329	0.004329	0.004329
	1TU	2TU	6	5	0.004329	0.004329	0.004329
	1TU	IRES2	6	6	0.0021645	0.0021645	0.0021645
	1TU	P2A	6	5	0.004329	0.004329	0.004329
	1TU	T2A	6	6	0.0021645	0.0021645	0.0021645
	2TU	IRES2	5	6	0.004329	0.004329	0.004329
	2TU	P2A	5	5	0.00793651	0.00793651	0.00793651
	2TU	T2A	5	6	0.004329	0.004329	0.004329
	IRES2	P2A	6	5	0.017316	0.004329	0.004329
	IRES2	T2A	6	6	0.004329	0.0021645	0.0021645

## Sheet: Fig. 4a
	circuit_i	circuit_j	n_i	n_j	p_val_mannwhitney
					EGFP	mKATE
HEK293T	2 TU - PGKpA - dox 0ng/uL	IRES2 - PGKpA - dox 0ng/uL	6	5	0.004329	0.004329
	2 TU - PGKpA - dox 0ng/uL	IRES2 - RBpA - dox 0ng/uL	6	5	0.004329	0.004329
	2 TU - PGKpA - dox 0ng/uL	IRES2 - HGHpA - dox 0ng/uL	6	5	0.004329	0.004329
	2 TU - PGKpA - dox 1ng/uL	IRES2 - PGKpA - dox 1ng/uL	6	5	0.004329	0.0021645
	2 TU - PGKpA - dox 1ng/uL	IRES2 - RBpA - dox 1ng/uL	6	5	0.004329	0.0021645
	2 TU - PGKpA - dox 1ng/uL	IRES2 - HGHpA - dox 1ng/uL	6	5	0.004329	0.0021645
	IRES2 - PGKpA - dox 1ng/uL	IRES2 - HGHpA - dox 1ng/uL	6	6	0.0021645	0.025974
	IRES2 - RBpA - dox 1ng/uL	IRES2 - HGHpA - dox 1ng/uL	6	6	0.0151515	0.0021645
	IRES2 - PGKpA - dox 0ng/uL	IRES2 - HGHpA - dox 0ng/uL	5	5	0.690476	0.031746
CHO-K1	2 TU - PGKpA - dox 0ng/uL	IRES2 - PGKpA - dox 0ng/uL	6	5	0.004329	0.004329
	2 TU - PGKpA - dox 0ng/uL	IRES2 - RBpA - dox 0ng/uL	6	6	0.0021645	0.0021645
	2 TU - PGKpA - dox 0ng/uL	IRES2 - HGHpA - dox 0ng/uL	6	6	0.0021645	0.0021645
	2 TU - PGKpA - dox 1ng/uL	IRES2 - PGKpA - dox 1ng/uL	6	6	0.0021645	0.0021645
	2 TU - PGKpA - dox 1ng/uL	IRES2 - RBpA - dox 1ng/uL	6	6	0.0021645	0.0021645
	2 TU - PGKpA - dox 1ng/uL	IRES2 - HGHpA - dox 1ng/uL	6	6	0.0021645	0.0021645

## Sheet: Fig. 4b
	circuit_i	circuit_j	n_i	n_j	p_val_mannwhitney
					mKATE
HEK293T	CMVp-Kz1-PGKpA	UBp-Kz1-SV40pA	8	8	0.0001554
	CMVp-Kz1-PGKpA	TETp-Kz2-SV40pA	8	4	0.0040404

## Sheet: Fig. S2
	circuit_i	circuit_j	n_i	n_j	p_val_mannwhitney
					EGFP	mKATE
HEK293T	TET-ON (+dox)	TET-ON (-dox)	14	14	4.98547e-08	4.98547e-08
	TET-ON (+dox)	rtTA	14	4	0.000653595	0.000653595
	pEmpty	TET-ON (-dox)	14	19	2.44257e-09	7.32771e-08
	rtTA	TET-ON (-dox)	14	4	0.000653595	0.000653595
	pEmpty	rtTA	19	4	0.00271033	0.000225861
CHO-K1	TET-ON (+dox)	TET-ON (-dox)	6	6	0.0021645	0.0021645
	TET-ON (+dox)	rtTA	6	6	0.0021645	0.0021645
	pEmpty	TET-ON (-dox)	6	6	0.0021645	0.0021645
	rtTA	TET-ON (-dox)	6	6	0.0021645	0.699134
	pEmpty	rtTA	6	6	0.0649351	0.0021645

## Sheet: Fig. S3a
	circuit_i	circuit_j	n_i	n_j	p_val_mannwhitney
					EGFP	mKATE
HEK293T	0.02 pmol - dox 0ng/uL	0.02 pmol - dox 1ng/uL	4	4	0.0285714	0.0285714
	0.04 pmol - dox 0ng/uL	0.04 pmol - dox 1ng/uL	4	4	0.0285714	0.0285714
	0.06 pmol - dox 0ng/uL	0.06 pmol - dox 1ng/uL	4	4	0.0285714	0.0285714
	0.08 pmol - dox 0ng/uL	0.08 pmol - 1ng/uL	4	4	0.0285714	0.0285714

## Sheet: Fig. S3b
	circuit_i	circuit_j	n_i	n_j	p_val_mannwhitney
					BFP	mKATE
HEK293T	0ng/uL	2ng/uL	4	4	0.0285714	0.0285714

[truncated: 7 more sheets: Fig. S7, Fig. S8a, Fig. S8b, Fig. S11, Fig. S12, Fig. S13a, Fig. S13b]
