# Supplementary material for: Resource-aware construct design in mammalian cells
Source: Nat Commun. 2023 Jun 16;14:3576. doi: 10.1038/s41467-023-39252-4 (PMC10275982; doi:10.1038/s41467-023-39252-4)
Supplement: Supplementary file 9 — Supplementary data file 5 [file 41467_2023_39252_MOESM9_ESM.xlsx]

## Sheet: Primer list
Number	Part(s) amplified	Sequence	Notes
Pr_1	EF1ap-rtTA-PGKpA_fw	aaaaaaGCGGCCGCatgcaaCGTACGCTCAGACGTTAGTGGTAATCGAA	To amplify EF1ap-rtTA-PGKpA with NotI restriction site and clone it in the modular backbone
Pr_2	EF1ap-rtTA-PGKpA_rv	aaaaaaACGCGTGATTCGATCCAACTATGAAACATTATC	To amplify EF1ap-rtTA-PGKpA with MluI restriction site and clone it in the modular backbone
Pr_3	TETp_fw	cgaTTAATTAAgactttatacgaagttatctcga	To amplify TETp with PacI restriction sites and clone it in the modular backbone
Pr_4	TETp_rv	aaaaatGCGATCGCtcctttacgagggtagga	To amplify TETp with AsiSI restriction site and clone it in the modular backbone
Pr_5	SV40pA_fw	aaGGCGCGCCacagacatgataagatacat	To amplify SV0pA with AscI restriction sites and clone it in the modular backbone
Pr_6	SV40pA_rv	aaGTTTAAACacttgtttattgcagctt	To amplify SV40pA with PmeI restriction sites and clone it in the modular backbone
Pr_7	BGHpA_fw	aaGTTTAAACctctggggttcgaaatgaccg	To amplify bGHpA with PmeI restriction sites and clone it in the modular backbone
Pr_8	BGHpA_rv	aaGGCGCGCCccatagagcccaccgcat	To amplify bGHpA with AscI restriction sites and clone it in the modular backbone
Pr_9	PGKpA_fw	aaGGCGCGCCatccaactatgaaacattatca	To amplify PGKpA with AscI restriction site and clone it in the modular backbone
Pr_10	PGKpA_rv	aaGTTTAAACccttgagcatctgacttc	To amplify PGKpA with PmeI restriction site and clone it in the modular backbone
Pr_11	Kz1-EGFP_fw	aaaaaaGCGATCGCCGCCACCATGGGAgtgagcaagggcgaggag	To amplify Kz1-EGFP with AsiSI restriction site and clone it in the modular library
Pr_12	Kz2-EGFP_fw	aaaaaaGCGATCGCCGTGCGCATGCGAgtgagcaagggcgaggag	To amplify Kz2-EGFP with AsiSI restriction site and clone it in the modular library
Pr_13	Kz3-EGFP_fw	aaaaaaGCGATCGCCGGCGACATGCGAgtgagcaagggcgaggag	To amplify Kz3-EGFP with AsiSI restriction site and clone it in the modular library
Pr_14	Kz1/Kz2/Kz3-EGFP_rv	taGTTTAAACttattacttgtacagctcgtccatgcc	To amplify EGFP with PmeI restriction site and clone it in the modular library
Pr_15	hACTBp_fw	aaaacTTAATTAATCATGAactgcctggccactccatgccc	To amplify hACTBp with PacI and BspHI restriction sites and clone it in the modular backbone
Pr_16	hACTBp_rv	aaaaaCCATGGtggcggcgatcgcTCGGCAAAGGCGAGGCTCTGTGC	To amplify hACTBp with AsiSI and NcoI restriction sites and clone it in the modular backbone
Pr_17	pJB42CAT5_fw	aaaaaaTCATGActgacaaattcagtataaaagcttggggct	To amplify pJB42CAT5 with BspHI resctriction site and clone it in the modular backbone
Pr_18	pJB42CAT5_fw	aaaaGCGATCGCcgctgctgggcttccgga	To amplify pJB with AsiSI resctriction site and clone it in the modular backbone
Pr_19	SV40p_fw	aaaaatGCGATCGCtttgcaaaagcctaggcctcc	To amplify SV40p with AsiSI resctriction site and clone it in the modular backbone
Pr_20	SV40p_rv	aaaaaaTCATGAgtgtgtcagttagggtgtggaa	To amplify SV40p with BspHI resctriction site and clone it in the modular backbone
Pr_21	CMVp_fw	aaaaaaTCATGAcgttacataacttacggtaaa	To amplify CMVp with BspHI resctriction site and clone it in the modular backbone
Pr_22	CMVp_rv	aaaaGCGATCGCagcctgcttttttgtaca	To amplify CMVp with AsiSI resctriction site and clone it in the modulat backbone
Pr_23	EF1ap_fw	aaaaaaTCATGAggctccggtgcccgtcag	To amplify EF1ap with BspHI resctriction site and clone it in the modular backbone
Pr_24	EF1ap_rv	aaaaGCGATCGCgaattcgaagcttgagctcgagatctgagt	To amplify EF1ap with AsiSI resctriction site and clone it in the modular backbone
Pr_25	RBpA_fw	aaaaaaGTTTAAACACTCCTCAGGTGCAGGCTGC	To amplify rabbit-pA with PmeI restriction site and clone it in the modular backbone
Pr_26	RBpA_rv	aaaaaaGGCGCGCCCTGCAGGTCGAGGGATCTTCATAAGAG	To amplify rabbit-pA with AscI restriction site and clone it in the modular backbone
Pr_27	H1/H2/H3_fw	cgccaccatgggagtgag	Fw primer to insert hairpins H1/H2/H3 in pRD116 backbone
Pr_28	H1-EGFP_rv	aataagccaaaccGCGATCGCGAATTCGAAGCTT	To insert hairpin H1 in pRD116 backbone
Pr_29	H2-EGFP_rv	aagccaccatgGCGATCGCGAATTCGAAGCTT	To insert hairpin H2 in pRD116 backbone
Pr_30	H3-EGFP_rv	aagccaccatgggagtgagcaagGCGATCGCGAATTCGAAGCTT	To insert hairpin H3 in pRD116 backbone
Pr_31	hPGKp_fw	aaaaaaTCATGAggggttggggttgcgccttttccaagg	To amplify PGKp with BspHI restriction sites and clone it in the modular backbone
Pr_32	hPGKp_rv	aaaaGCGATCGCctggggagagaggtcggtgattcg	To amplify PGKp with AsiSI restriction sites and clone it in the modular backbone
Pr_33	SV40pArv_fw	aaaaaGTTTAAACacagacatgataagatacat	To amplify SV40pA rv orientation with PmeI restriction site and clone it in the modular backbone
Pr_34	SV40pArv_rv	aaaaaGGCGCGCCacttgtttattgcagcttat	To amplify SV40pA rv orientation with AscI restriction site and clone it in the modular backbone
Pr_35	UBp_fw	aaaaaaTCATGAatagtaacccgtgtcggctcc	To amplify UBp with BspHI restriction sites and clone it in the modular backbone
Pr_36	UBp_rv	aaaaGCGATCGCgacctgcagcccaagcttc	To amplify UBp with AsiSI restriction sites and clone it in the modular backbone
Pr_37	pRD01_fw	aaaaaaCGTCTCaTAGAccgagatagggttgagtgttgtt	To amplify pRD01 backbone with BsmBI restriction site and clone oriP inside it
Pr_38	pRD01_rv	aaaaaaCGTCTCaCGCCttaagatacattgatgagtttggac	To amplify pRD01 backbone with BsmBI restriction site and clone oriP inside it
Pr_39	oriP_fw	aaaaaCGTCTCacgcgccccggacgaactaaacctg	To amplify oriP with BsmbI restirction site and clone it into pRD01 (previously amplified with Pr_37/Pr_38)
Pr_40	oriP_rv	aaaaaCGTCTCaTCTAtcgtcttcaagaattaattctcatgtttg	To amplify oriP with BsmbI restirction site and clone it into pRD01 (previously amplified with Pr_37/Pr_38)
Pr_41	mTagBFP_fw	aaaaaaCGTACGaaaCGTCTCtatggtgtctaagggcgaagagc	To amplify mTagBFP with BsiWI and BsmbI restriction sites and clone it in pRD116 (previosuly amplified with Pr_43/Pr_44)
Pr_42	mTagBFP_rv	aaaaaaGTTTAAACttagttaagcttgtgccccagtttg	To amplify mTagBFP with PmeI restriction sites and clone it in pRD116 (previosuly amplified with with Pr_43/Pr_44)
Pr_43	pRD116__fw	aaaaaGTTtaaacacttgtttattgcagcttataat	To amplify pRD116 backbone with PmeI restriction site
Pr_44	pRD116_rv	aaaaaaCGTACGttttCGTCTCaCTTGTACAGCTCGTCCAT	To amplify pRD116 backbone with BsiWI and Bsmbi restriction sites
Pr_45	mTagBFP2_fw	aaaaaaGCGATCGCCGCCACCATGGGAgtgtctaagggcgaagagctgatt	To amplify mTagBFP2 with AsiSI restriction site and clone it in the modular backbone
Pr_46	mTagBFP2_rv	aaaaaaaTTTAAACTTATTAgttaagcttgtgccccagtttgc	To amplify mTagBFP2 with PmeI restriction site and clone it in the modular backbone
Pr_47	STOP-IRES2_fw	aaaaaCGTCTCaCAAGTAAcgataagcttgatatcgaattccgc	To amplify STOP_codon-IRES2 with BsmBI restriction site and clone it into backbone for multi-gene constructs (pRD184)
Pr_48	STOP-IRES2_rv	aaaaaCGTCTCaCCATggttgtggccatattatcatcgtg	To amplify IRES2 with BsmBI restriction site and clone it into backbone for multi-gene constructs (pRD184)
Pr_49	STOP-CMVp_fw	aaaaaCGTCTCaCAAGTAAcgttacataacttacggtaaatgg	To amplify STOP_codon-CMVp with BsmBI restriction sites and clone it into backbone for multi-gene constructs (pRD184)
Pr_50	STOP-CMVp_rv	aaaaaCGTCTCaCCATtcccatggtggcggcgagcctgcttttttgtacaaac	To amplify CMVp with BsmBI restriction sites and Kozak and clone it into backbone for multi-gene constructs (pRD184)
Pr_51	P2A/T2A	tcagccataccacatttaCGTCTCaCAAGggaagcggagcgaccaactttagcctgctgaaacaggcgggcgatgtggaagaaaaccctggacctATGGtGAGACGaaaaaaaaaGAAGACatCAAGggaagcggagagggcagaggaagtctgctaacatgcggtgacgtcgaggagaatcctggcccaATGGttGTCTTCCCCTGAACCTGAAACAT	Contains P2A flanked by BsmBI sites and T2A flanked by BbsI sites. To clone P2A and T2A into backbone for multi- gene constructs (pRD184)
Pr_52	Kz1-EBNA1_fw	aaaaaagcgatcgcCGCCACCATGGGAtctgacgaggggccaggtacag	To amplify EBNA1 with AsISI restirction site and clone it in the modular backbone
Pr_53	Kz2-EBNA1_fw	aaaaaagcgatcgcCGTGCGCATGCGAtctgacgaggggccaggtacag	To amplify Kz2-EBNA1 with AsiSI restriction site and clone it in the modular backbone
Pr_54	Kz3-EBNA1_fw	aaaaaagcgatcgcCGGCGACATGCGAtctgacgaggggccaggtacag	To amplify Kz3-EBNA1 with AsiSI restriction siteand clone it in the modular backbone
Pr_55	Kz1/Kz2/Kz3-EBNA1_rv	aaaaagtttaAACTTAttactcctgcccttcctcaccctc	To amplify EBNA1 with PmeI restirction site and clone it in the modular backbone
Pr_56	T7p-EGFP_fw	TAATACGACTCACTATAGGGgtcagatcgaattcgacccaagtt	To amplify T7p-EGFP for in vitro transcription
Pr_57	EGFP_rv	CTTGTACAGCTCGTCCATGCC	To amplify T7p-EGFP for in vitro transcription
Pr_58	pRD01_fw2	aaaaGGCGCGCCaaggcgtaaattgtaagcgttaatattttgttaaaattcgc	To ampify pRD01 without the polyA sequence. Inserts AscI restriction site and produces a PCR product ready to accept a new polyA sequence
Pr_59	pRD01_rv2	aaaaaGTTTAAACtagagtcgcggccgtcacgc	To ampify pRD01 without the polyA sequence) Inserts PmeI restriction site and produces a PCR product ready to accept a new polyA sequence
Pr_60	pRD01_fw3	ggcgcgccCGAATTCGACCCAAGTTTGT	To amplify pRD01 without promoter sequence. Inserts AscI restriction site and produced a PCR product ready to accept a new promoter sequence
Pr_61	pRD01_rv3	ttaattaaCGGAGCCAACTTTTCTATAC	To amplify pRD01 without promoter sequence. Inserts PacI restriction site and produced a PCR product ready to accept a new promoter sequence
Pr_62	UBp_fw2	ccccttaattaaATAGTAACCCGTGTCGGCTCC	To amplify UBp with PacI restriction site and clone it into pRD01 (previously amplified with Pr_60/Pr_61)
Pr_63	UBp_rv2	aaaaggcgcgccGACCTGCagcccaagcttc	To amplify UBp with AscI restriction site and clone it into pRD01 (previously amplified with Pr_60/Pr_61)
Pr_64	SV40p_fw2	ccccttaattaagtgtgtcagttagggtgtggaa	To amplify SV40p with PacI restriction site and clone it into pRD01 (previously amplified with Pr_60/Pr_61)
Pr_65	SV40p_rv2	atttggcgcgcctttgcaaaagcctaggcctcc	To amplify SV40p with AscI restriction site and clone it into pRD01 (previously amplified with Pr_60/Pr_61)
