# Supplementary material for: Resource-aware construct design in mammalian cells
Source: Nat Commun. 2023 Jun 16;14:3576. doi: 10.1038/s41467-023-39252-4 (PMC10275982; doi:10.1038/s41467-023-39252-4)
Supplement: Supplementary file 10 — Source Data [file 41467_2023_39252_MOESM10_ESM.zip]

Archive with 2 entries (2 files):
- 398348_2_data_set_7696435_rvmpjh.zip
- 398348_2_supp_7684485_rvhcy0.xlsx
