# Supplementary material for: Resource-aware construct design in mammalian cells
Source: Nat Commun. 2023 Jun 16;14:3576. doi: 10.1038/s41467-023-39252-4 (PMC10275982; doi:10.1038/s41467-023-39252-4)
Supplement: Supplementary file 10 — Source Data [file 41467_2023_39252_MOESM10_ESM.zip › 398348_2_supp_7684485_rvhcy0.xlsx]

## Sheet: Fig. 1c
	Test plasmid	Name on figure	mKATE (RFU)
			n1	n2	n3	n4	n5	n6	n7	n8	n9	n10	n11	n12	n13	n14	n15	n16	n17	n18	n19
HEK293T	pRD112	pEmpty	96995.9	89434.8	73628.9	100611	95920.1	112152	111197	58810.6	52176.6	84249.8	92227	88008.5	76968.2	84611.6	76332.9	104104	100023	97835.6	100507
	pRD104	rtTA	38413.7	37917.5	41468	40874.1
	pRD83 0ng/uL	TET-ON (- dox)	58232	57744.9	55240	54422.1	49699.3	48367.2	50944.4	48726.4	56637.6	54552.6	51668.6	50620.4	51105.1	49735.9
	pRD83 1ng/uL	TET-ON (+dox)	15125.3	15039.5	14530.9	14055.6	11927.9	10863	11965	11996.7	14834.6	15689.7	12185.6	12028.2	12934.7	8311.73
CHO-K1	pRD112	pEmpty	107304	117139	89167.6	90630.6	88010.9	91381.6
	pRD104	rtTA	77640.6	76232.9	60679.9	58972.3	59713.8	58462.8
	pRD83 0ng/uL	TET-ON (-dox)	80765.9	81923.6	60121.3	58317.6	58391	54171.9
	pRD83 1ng/uL	TET-ON (+dox)	30846.1	29254.5	23446.1	24600.7	23783.3	24578.2

## Sheet: Fig. 2a
	Test plasmid	Name on figure	EGFP (RFU)														mKATE (RFU)
			n1	n2	n3	n4	n5	n6	n7	n8	n9	n10	n11	n12	n13	n14	n1	n2	n3	n4	n5	n6	n7	n8	n9	n10	n11	n12	n13	n14
HEK293T	pRD114	pJB42CAT5	900.31	939.43	797.79	866.41	513.35	561.78	832.5	890.49							103867	101082	92357.7	95072.5	68581.8	71080.3	102318	101322
	pRD115	SV40p	2260.97	2067.2	2213.59	2573.77	2026.05	1922.66	2294.35	2440.72							96627.6	90210.6	87313.6	94450.8	71796.6	71700.3	93539.7	90194.3
	pRD177	PGKp	4352	4357.29	3511.78	3349	4105.14	4107.3									71007.3	76270.9	57863.1	60058.6	74563.4	78679
	pRD113	hACTBp	8239.77	7824.6	8917.31	7977.29	5697.95	5795.97	7461.11	7473.93							101220	100265	101528	90093.2	89360.9	88166.4	93863.5	96152.4
	pRD182	UBp	21616.7	21059.3	20405	21834.7	21579.5	21274.4									57511.4	53870.9	45615.7	47209.5	59114.2	59681.6
	pRD144	CMVp	33406.6	33855.6	38105	38103.8	30207.8	31028.7	33152.4	34008.7							75498.6	75166.3	51488.4	50050.2	61286.6	61950.6	64902.6	65976.7
	pRD116	EF1ap	40773	41037	45926	33817	39604.4	40712.3									48758.1	47742.5	39755.9	42553.3	43708.2	45989.4
	pRD83 1ng/uL	TETp	96875.6	99233.4	97081.2	97525.2	90007.1	86815.2	96934.3	93974.2	91675.9	91363.4	90338.4	90945.7	90824.8	82036.9	15125.3	15039.5	14530.9	14055.6	11927.9	10863	11965	11996.7	14834.6	15689.7	12185.6	12028.2	12934.7	8311.73
CHO-K1	pRD114	pJB42CAT5	2112.56	2303.78	2080.33	764.75	705.2										61936.7	66684.5	66627.5	64693.7	63974.6
	pRD113	hACTBp	3942.84	4124.4	3122.71	3088.34	5121.41	5042.72									67643.6	67366.9	50007.6	52995.1	66144.2	68046.3
	pRD177	PGKp	14092	11430.4	13609.8	12450.4	15757.1	15088.3									51341.8	41485.1	31071.2	29609.8	41066.8	40076.4
	pRD115	SV40p	21723.8	21258.1	14620.2	16054.9	17515.5										31788.6	30032.7	26876.4	29956.3	34384.2
	pRD182	UBp	27768	27959.9	21968.8	23461.3	25768.6	26727.9									49162	48082.3	35368.8	35913.6	45061.8	45707.6
	pRD116	EF1ap	39599.4	36659.7	25476.1	24205	32601.8	35355.6									24958.1	22854.9	18503.3	16451.3	25918.5	27236.4
	pRD144	CMVp	36026.3	37699.4	31976.2	29997.4	41990.7	42699.8									19387.7	20219.1	25258.8	23544.8	24287.1	24970.2
	pRD83 1ng/uL	TETp	51520.7	50742.4	57183.9	52382.4	61200.1	60427.7	54803.3	55095.3							15470.2	14256.5	22921.3	19468.8	25324.8	25021.4	24340.7	23492.1

## Sheet: Fig. 2b
	Test plasmid	Name on figure	EGFP (RFU)														mKATE (RFU)
			n1	n2	n3	n4	n5	n6	n7	n8	n9	n10	n11	n12	n13	n14	n1	n2	n3	n4	n5	n6	n7	n8	n9	n10	n11	n12	n13	n14
HEK293T	pRD83 0ng/uL	0ng/uL	1284.21	1407.45	1877.13	1802.18	1374.98	1561.04	1522.08	1519.76	1118.49	1078.17	1228.29	1281.87	1414.81	1387.91	58232	57744.9	55240	54422.1	49699.3	48367.2	50944.4	48726.4	56637.6	54552.6	51668.6	50620.4	51105.1	49735.9
	pRD83 0.001ng/uL	0.001ng/uL	4468.98	4892.25	3629.85	3819.69	3246.8	3137.52									45923	45146	56865.3	56300.2	54724.5	53081.4
	pRD83 0.01ng/uL	0.01ng/uL	42176	42842.8	41566.3	38649.4	43495	41933.2									34755.6	35826.2	35718.6	34013.4	35097.8	33984.2
	pRD83 0.1ng/uL	0.1ng/uL	96781.5	94538.5	92813.6	96188.4	95697.2	84485	93833.1	86195.4							19076.6	17587.8	14625.9	14304.6	18056.2	16834.2	19176.9	18151
	pRD83 1ng/uL	1ng/uL	96875.6	99233.4	97081.2	97525.2	90007.1	86815.2	96934.3	93974.2	91675.9	91363.4	90338.4	90945.7	90824.8	82036.9	15125.3	15039.5	14530.9	14055.6	11927.9	10863	11965	11996.7	14834.6	15689.7	12185.6	12028.2	12934.7	8311.73
CHO-K1	pRD83 0ng/uL	0ng/uL	658.73	1224.97	595	629.9	827.67	778.77	1008.48	1056.59	861.87	960.57					44037.7	44336.1	43016.7	47007.7	61479.9	56640.3	67789.6	72378.2	58158.7	63876.2
	pRD83 0.001ng/uL	0.001ng/uL	4818.68	4475.72	2893.11	3173.22	4949.97	4568.48									40077.2	36560.3	31407.5	34744.4	47406.8	46521.8
	pRD83 0.01ng/uL	0.01ng/uL	47767.1	42725.7	36313.3	38087.2	45167.5	43825.8									25695	24680.5	21911.2	24032.2	31324.1	30793.6
	pRD83 0.1ng/uL	0.1ng/uL	59394.9	61547.2	47054.2	48724.1	58291.5	59572.6									17505.9	18707.4	13977.6	14464.5	21562.7	22839.9
	pRD83 1ng/uL	1ng/uL	51520.7	50742.4	57183.9	52382.4	61200.1	60427.7	54803.3	55095.3							15470.2	14256.5	22921.3	19468.8	25324.8	25021.4	24340.7	23492.1

## Sheet: Fig. 2c
	Test plasmid	Name on figure	EGFP (RFU)								mKATE (RFU)
			n1	n2	n3	n4	n5	n6	n7	n8	n1	n2	n3	n4	n5	n6	n7	n8
HEK293T	pRD116	EF1ap-SV40pA	40773	41037	45926	33817	39604.4	40712.3			48758.1	47742.5	39755.9	42553.3	43708.2	45989.4
	pRD129	EF1ap-PGKpA	17741.8	16566.1	22525.8	22728.6	11571.9	12346.2	14176.6	12707.3	30640.5	29185	28234.2	28538.7	35036.7	36630.2	35872.3	33243.7
	pRD138	EF1ap-RBpA	43345.1	42117.1	58938.8	35321.5	35836.9	35572.5	39279.5		47788.7	47551.5	39124.4	50962.8	49904	48452.3	52378.6
	pRD178	EF1ap-SV40pA_rv	3715.29	3837.73	3281.53	3041.47	4236.28	4218.55			23425.5	24234.3	17022	17383.8	23725.1	22849.5
	pRD201	EF1ap-HGHpA	84037.4	82191.5	66820.2	62946.3	75880.4	76098.5			51342.4	47711.2	38822.4	36781.4	45214.5	45270.1
	pRD113	hACTBp-SV40pA	8239.77	7824.6	8917.31	7977.29	5697.95	5795.97	7461.11	7473.93	101220	100265	101528	90093.2	89360.9	88166.4	93863.5	96152.4
	pRD128	hACTBp-PGKpA	4577.82	4446.77	5402.56	5400.47	3881.68	3817.96	4604.61	4303.74	58167.6	62015.8	56109	55159.5	69508.6	68494.2	63029.3	65312.8
	pRD137	hACTBp-RBpA	7685.38	7814.56	9095.05	9481.2	5676.23	5951.17	7021.66	6606.01	96902.1	103092	95076.6	94780.8	95789.2	100774	101317	95663
	pRD195	hACTBp-SV40pA_rv	1486.73	1333.23	1463.21	1089.27	1227.7				62396.6	47140.5	50765.2	59597.3	57840.1
	pRD199	hACTBp-HGHpA	26005.2	24664.6	21070.4	21063	20380.8	20478.8			79469.2	74364.8	55991	53906.2	79544.8	79826.3
	pRD115	SV40p-SV40pA	2260.97	2067.2	2213.59	2573.77	2026.05	1922.66	2294.35	2440.72	96627.6	90210.6	87313.6	94450.8	71796.6	71700.3	93539.7	90194.3
	pRD127	SV40p-PGKpA	1200.77	1138.91	1797.05	1877.26	1204.17	1141.38	1390.23	1403.27	72605	70444.3	65127.2	65011	64260.8	60990	79587.9	77967.2
	pRD136	SV40p-RBpA	1530.21	1633.94	1774.03	1703.4	1159.93	1229.92	1049.11	1061.51	104951	106331	102787	100664	96206.6	97979.7	84244.6	88996.8
	pRD196	SV40p-SV40pA_rv	379.43	389.3	372.16	374.78	332.37	312.9			63174.3	69112.6	43626.8	50398	54679.2	56753.3
	pRD200	SV40p-HGHpA	3829.63	3792.91	4058	3949.94	3751.65	3849.9			87418.8	94050.6	69474.8	73297.6	80253.9	89937.9
	pRD177	PGKp-SV40pA	4352	4357.29	3511.78	3349	4105.14	4107.3			71007.3	76270.9	57863.1	60058.6	74563.4	78679
	pRD190	PGKp-PGKpA	2704.47	2590	1983.26	1956.11	2464.49	2509.9			43551.3	43813.7	35214.6	36876.6	45534.7	47752.9
	pRD206	PGKp-RBpA	3369.13	3250.29	2277.82	2890.22	2483.37				80997.9	83038.8	66084.5	76067.4	69948.3
	pRD197	PGKp-SV40pA_rv	646.46	588.39	437.44	428.61	524.76	535.44			46946.1	48554.3	34563.4	37412.4	40563.6	43482.2
	pRD207	PGKp-HGHpA	7208.72	7247.27	6272.15	6058.48	5873.36	6605.79			79214	75694.2	68406.6	62093.5	67817.9	72248.2
	pRD144	CMVp-SV40pA	33406.6	33855.6	38105	38103.8	30207.8	31028.7	33152.4	34008.7	75498.6	75166.3	51488.4	50050.2	61286.6	61950.6	64902.6	65976.7
	pRD146	CMVp-PGKpA	12780.1	12337.9	16842.3	15732.7	11040	11525.3	14017.5	12359.8	42325.6	41290	34502.6	34154.5	45849.8	46842.7	46490.9	41098.3
	pRD148	CMVp-RBpA	33658.7	33966.8	32201.3	34048	28326.7	27488.2	25899.5	25838.7	62924.9	62081.5	48980.4	51461.2	58889.1	59643.4	55238	58323.5
	pRD179	CMVp-SV40pA_rv	4440.61	4747.24	3556.21	3630.4	4285.34	4412.95			39526.7	39658.2	28592.2	27893.5	39149.4	37759.4
	pRD202	CMVp-HGHpA	57987.3	52696.2	43130	41534.6	51758.7	50357.1			53123.4	50153.9	45705.1	42213.3	46284.4	45814.4
	pRD183	CMVp-BGHpA	46127.1	44763.3	36814.8	35916.7	43214.2	42401.8			54206.4	52924.4	42466.5	40636.8	52259.9	50473.8
	pRD182	UBp-SV40pA	21616.7	21059.3	20405	21834.7	21579.5	21274.4			57511.4	53870.9	45615.7	47209.5	59114.2	59681.6
	pRD193	UBp-PGKpA	4593.62	4587.86	4239.01	4408.58	4721.68				37084.4	36565	30311.4	30505.2	34049.8
	pRD205	UBp-RBpA	19063.7	18054.6	14641.7	15682.7	18332.9	16698.2			67205.3	60961.7	45705.1	42213.3	62922.5	56892.7
	pRD198	UBp-SV40pA_rv	1200.42	1198.1	1041.71	1020.59	1161	1268.78			29873	29175.8	24910.4	24433.2	27792.4	27734
CHO-K1	pRD116	EF1ap-SV40pA	39599.4	36659.7	25476.1	24205	32601.8	35355.6			24958.1	22854.9	18503.3	16451.3	25918.5	27236.4
	pRD129	EF1ap-PGKpA	24066.9	25276.1	21035.2	20308.7	21222.1	20029.3			29547.9	32501	28475.3	30102.2	34306	33665.4
	pRD138	EF1ap-RBpA	35839.9	36156	25821.5	26812.4	31808.2	29943.6			21948.3	22090.7	20083.2	19819.4	30678.1	28156.3
	pRD178	EF1ap-SV40pA_rv	11062	10494.7	8020.63	8818.85	7452.02	8013.97			58966.4	57481.3	36801.8	38787.8	43267	45676.5
	pRD201	EF1ap-HGHpA	46685.2	43674	32715.4	31800.3	44504	45873.6			30135.2	29099	18189.1	18011.3	23806.6	25187
	pRD113	hACTBp-SV40pA	3942.84	4124.4	3122.71	3088.34	5121.41	5042.72			67643.6	67366.9	50007.6	52995.1	66144.2	68046.3
	pRD128	hACTBp-PGKpA	2143.31	2380.28	1757.54	1543.27	2479.94	2114.99			59027	64753.8	51354.8	45224.6	77699.9	65360.9
	pRD137	hACTBp-RBpA	1449.92	1501.87	1002.78	1045.33	2009.82	1904.72			65137.5	66523.8	50564.6	52240.8	70024	68139.1
	pRD195	hACTBp-SV40pA_rv	878.72	929.72	817.88	807.47	833.92	932.73			65998.2	72162.9	62200.6	64603.7	65928	70275.8
	pRD199	hACTBp-HGHpA	5074.3	5004.58	4730.53	4916.17	5137.29	4620.15			68450.2	66125.6	51394.5	52794.1	70122.4	63791.3
	pRD115	SV40p-SV40pA	21723.8	21258.1	14620.2	16054.9	17515.5				31788.6	30032.7	26876.4	29956.3	34384.2
	pRD127	SV40p-PGKpA	13611.5	14721.4	12015.2	9669.04	16198.1	15793.2			32494.9	34186.8	32748.7	25637	46769.5	44252.6
	pRD136	SV40p-RBpA	17478.2	16151.8	10564.2	11720.8	17499.5	15197.1			36656.9	34057.1	28830.9	31490.8	51192	45684.7
	pRD196	SV40p-SV40pA_rv	5615.26	6017.47	3895.75	4198.67	4682.79	4575.36			43762.9	47033	35297.5	36449.4	39680.5	38755.4
	pRD200	SV40p-HGHpA	21087.5	20930	16578.1	16361.7	19579.2	19347.6			32452.1	31591.9	28498.2	27535.4	43682.7	43665.4
	pRD177	PGKp-SV40pA	14092	11430.4	13609.8	12450.4	15757.1	15088.3			51341.8	41485.1	31071.2	29609.8	41066.8	40076.4
	pRD190	PGKp-PGKpA	15984.4	14629.4	12975.9	14774.9	14559.9				50627.8	37495.5	36950.9	48923.7	47532
	pRD206	PGKp-RBpA	16477.1	15894	13014.1	13902.8	15662.4	15459.3			45758.6	43344.5	35885.8	37718	48164.1	47002.8
	pRD197	PGKp-SV40pA_rv	5231.7	5206.99	4236.83	4504.05	5362.56	5048.05			58926.4	60990.9	46896.2	48581.3	60840.1	57801.9
	pRD207	PGKp-HGHpA	18568.3	18496.4	17471.7	16605.1	25131	24880.7			39067.8	37151.3	34144.8	29123.8	46401.5	44631.2
	pRD144	CMVp-SV40pA	36026.3	37699.4	31976.2	29997.4	41990.7	42699.8			19387.7	20219.1	25258.8	23544.8	24287.1	24970.2
	pRD146	CMVp-PGKpA	26794.6	26958.9	26268.4	29967	31208				26706.2	27163	26927.7	34198.8	36322
	pRD148	CMVp-RBpA	30291.8	32584.4	33052	30658.3	43920.4	38552.9			21809.1	23689	25220.8	23428.9	35615.2	31772.5
	pRD179	CMVp-SV40pA_rv	9376.5	9948.33	7491.27	8651.05	9336.94	10102.3			32416.1	35283.5	29692.6	32745.3	36689.5	39323.2
	pRD202	CMVp-HGHpA	36865.8	33080.6	25166.8	28549.2	38871.7	42578.2			18126.8	16495.8	18187.7	20359.9	21768	23101.8
	pRD183	CMVp-BGHpA	44202.9	43947.4	36351.2	37111.8	54994.8	53535.7			23530.9	23492.1	17896	18298.3	22059	21393
	pRD182	UBp-SV40pA	27768	27959.9	21968.8	23461.3	25768.6	26727.9			49162	48082.3	35368.8	35913.6	45061.8	45707.6
	pRD193	UBp-PGKpA	15489.2	15679.5	11238.7	11583.2	13786.7	13743.8			47309.7	46850.2	37409.9	37232.7	53987.2	52894.9
	pRD205	UBp-RBpA	16477.1	15894	13014.1	13902.8	15662.4	15459.3			45758.6	43344.5	35885.8	37718	48164.1	47002.8
	pRD198	UBp-SV40pA_rv	5461.78	5428.36	3243.2	3420.59	4640.83				44184.5	44281.2	44145.4	43262.2	50096.2

## Sheet: Fig. 2d
	Test plasmid	Name on figure	EGFP (RFU)														mKATE (RFU)
			n1	n2	n3	n4	n5	n6	n7	n8	n9	n10	n11	n12	n13	n14	n1	n2	n3	n4	n5	n6	n7	n8	n9	n10	n11	n12	n13	n14
HEK293T	pRD113	hACTBp-Kz1	8239.77	7824.6	8917.31	7977.29	5697.95	5795.97	7461.11	7473.93							101220	100265	101528	90093.2	89360.9	88166.4	93863.5	96152.4
	pRD117	hACTBp-Kz2	1109.17	954.95	1220.64	1377.25	702.85	570.79	585.92	653.6							113659	108168	107514	109850	87369.8	80313.7	95158.4	94956.2
	pRD116	EF1ap-Kz1	40773	41037	45926	33817	39604.4	40712.3									48758.1	47742.5	39755.9	42553.3	43708.2	45989.4
	pRD124	EF1ap-Kz2	12009.3	12411.1	13968.5	14508.9	7162.98	7603.65	9162.99	8744.25							58858.5	56480.2	52639.3	53295.8	57502.2	61419.9	63595.2	60487.5
	pRD83 1ng/uL	TETp-Kz1	96875.6	99233.4	97081.2	97525.2	90007.1	86815.2	96934.3	93974.2	91675.9	91363.4	90338.4	90945.7	90824.8	82036.9	15125.3	15039.5	14530.9	14055.6	11927.9	10863	11965	11996.7	14834.6	15689.7	12185.6	12028.2	12934.7	8311.73
	pRD108 1ng/uL	TETp-Kz2	17204.7	17049.3	17174.5	17462.4	17674.8	17673.6									22638	21998.5	22480.5	20942.6	22601.6	21906.4
CHO-K1	pRD113	hACTBp-Kz1	3942.84	4124.4	3122.71	3088.34	5121.41	5042.72									67643.6	67366.9	50007.6	52995.1	66144.2	68046.3
	pRD117	hACTBp-Kz2	673.17	569.78	563.43	550.42	711.84	718.47									66369.7	59158.9	45170	49123.7	66162.4	68276
	pRD116	EF1ap-Kz1	39599.4	36659.7	25476.1	24205	32601.8	35355.6									24958.1	22854.9	18503.3	16451.3	25918.5	27236.4
	pRD124	EF1ap-Kz2	9278.52	9171.94	8030.58	9689.95	10298.1	10196.7									23284.9	23325.2	17234.7	20130.6	28181.2	26724.9
	pRD83 1ng/uL	TETp-Kz1	51520.7	50742.4	57183.9	52382.4	61200.1	60427.7	54803.3	55095.3							15470.2	14256.5	22921.3	19468.8	25324.8	25021.4	24340.7	23492.1
	pRD108 1ng/uL	TETp-Kz2	9948.92	9323.03	9508.88	8775.74											43809.4	42322.7	45284.6	41997.1

## Sheet: Fig. 3a-c
	Test plasmid	EGFP (RFU)														mKATE (RFU)
		n1	n2	n3	n4	n5	n6	n7	n8	n9	n10	n11	n12	n13	n14	n1	n2	n3	n4	n5	n6	n7	n8	n9	n10	n11	n12	n13	n14
HEK293T	pRD113	8239.77	7824.6	8917.31	7977.29	5697.95	5795.97	7461.11	7473.93							101220	100265	101528	90093.2	89360.9	88166.4	93863.5	96152.4
	pRD114	900.31	939.43	797.79	866.41	513.35	561.78	832.5	890.49							103867	101082	92357.7	95072.5	68581.8	71080.3	102318	101322
	pRD115	2260.97	2067.2	2213.59	2573.77	2026.05	1922.66	2294.35	2440.72							96627.6	90210.6	87313.6	94450.8	71796.6	71700.3	93539.7	90194.3
	pRD116	40773	41037	45926	33817	39604.4	40712.3									48758.1	47742.5	39755.9	42553.3	43708.2	45989.4
	pRD117	1109.17	954.95	1220.64	1377.25	702.85	570.79	585.92	653.6							113659	108168	107514	109850	87369.8	80313.7	95158.4	94956.2
	pRD118	6304.95	6264.83	6393.48	6864.33	4380.59	4303.57	4320.4	4330.33							103801	99730.3	98970.8	103243	94872.5	85170.1	90898.8	93687
	pRD120	81.54	84.31	114.7	116.89	66.96	91.58	90.05								103576	99088.9	90945.6	97355.2	83423.9	95812.4	98636.3
	pRD121	807.77	789.18	885.62	836.37	784.29	782.83									103987	103625	95100.9	96166.6	96186.5	99882.3
	pRD122	213.28	185.91	276.9	245.5	147.85	152.29	252.59	212.56							108308	110190	94703.9	94116	81126.9	87153.6	97583	101253
	pRD123	1625.94	1486.18	1921.28	1617.12	1624.15	1719.22	1698.88								96112.9	93490.8	84202.8	85097.4	87451.2	91513.5	98608.6
	pRD124	12009.3	12411.1	13968.5	14508.9	7162.98	7603.65	9162.99	8744.25							58858.5	56480.2	52639.3	53295.8	57502.2	61419.9	63595.2	60487.5
	pRD125	43837.1	43958	33641.8	33573.3	34216.4	32327.7									49655.5	50121.5	48708	48817.6	49892.2	48024.3
	pRD126	612.1	615.65	747.91	746.2	502.97	616.16	558.16								74026.7	75715.6	67380.1	74495.1	70433.8	74443.1	77163.3
	pRD127	1200.77	1138.91	1797.05	1877.26	1204.17	1141.38	1390.23	1403.27							72605	70444.3	65127.2	65011	64260.8	60990	79587.9	77967.2
	pRD128	4577.82	4446.77	5402.56	5400.47	3881.68	3817.96	4604.61	4303.74							58167.6	62015.8	56109	55159.5	69508.6	68494.2	63029.3	65312.8
	pRD129	17741.8	16566.1	22525.8	22728.6	11571.9	12346.2	14176.6	12707.3							30640.5	29185	28234.2	28538.7	35036.7	36630.2	35872.3	33243.7
	pRD135	660.98	599.56	637.94	713.27	492.46	476.61	554.19	611.37							108865	105105	101850	107780	97914.1	98482.6	100025	101698
	pRD136	1530.21	1633.94	1774.03	1703.4	1159.93	1229.92	1049.11	1061.51							104951	106331	102787	100664	96206.6	97979.7	84244.6	88996.8
	pRD137	7685.38	7814.56	9095.05	9481.2	5676.23	5951.17	7021.66	6606.01							96902.1	103092	95076.6	94780.8	95789.2	100774	101317	95663
	pRD138	43345.1	42117.1	58938.8	35321.5	35836.9	35572.5	39279.5								47788.7	47551.5	39124.4	50962.8	49904	48452.3	52378.6
	pRD144	33406.6	33855.6	38105	38103.8	30207.8	31028.7	33152.4	34008.7							75498.6	75166.3	51488.4	50050.2	61286.6	61950.6	64902.6	65976.7
	pRD145	42533.2	42376.9	46412.4	47302.8	35511	35315.6	43621.3	42596.2							74934.1	74054.2	47740.8	48445.3	67200.2	66165.6	64581.8	62435.9
	pRD146	12780.1	12337.9	16842.3	15732.7	11040	11525.3	14017.5	12359.8							42325.6	41290	34502.6	34154.5	45849.8	46842.7	46490.9	41098.3
	pRD147	8858.33	9310.08	10873.4	9942.75	7711.78	7876.52	6827.81	7107.85							84490.1	90231.6	74225.3	67742	75241.4	79441.3	72925.6	74239.7
	pRD148	33658.7	33966.8	32201.3	34048	28326.7	27488.2	25899.5	25838.7							62924.9	62081.5	48980.4	51461.2	58889.1	59643.4	55238	58323.5
	pRD177	4352	4357.29	3511.78	3349	4105.14	4107.3									71007.3	76270.9	57863.1	60058.6	74563.4	78679
	pRD178	3715.29	3837.73	3281.53	3041.47	4236.28	4218.55									23425.5	24234.3	17022	17383.8	23725.1	22849.5
	pRD179	4440.61	4747.24	3556.21	3630.4	4285.34	4412.95									39526.7	39658.2	28592.2	27893.5	39149.4	37759.4
	pRD182	21616.7	21059.3	20405	21834.7	21579.5	21274.4									57511.4	53870.9	45615.7	47209.5	59114.2	59681.6
	pRD183	46127.1	44763.3	36814.8	35916.7	43214.2	42401.8									54206.4	52924.4	42466.5	40636.8	52259.9	50473.8
	pRD188	746.89	699.43	428.41	409.49	685.67	659									77698	76193.3	70535.8	66717	73303.5	72579.9
	pRD189	5196.75	5275.92	4009.49	3803.84	5134.55	5510.54									80422.8	78471.6	62291.8	58190.8	73585.2	72492.1
	pRD190	2704.47	2590	1983.26	1956.11	2464.49	2509.9									43551.3	43813.7	35214.6	36876.6	45534.7	47752.9
	pRD191	4511.54	4600.84	4259.79	4248.66	4881.26	5013.73									57772.1	61744.1	50175.7	53872.8	60891.7	62435.3
	pRD192	14976.2	15203.2	14416.2	14301.3	14803.5	15046.7									59410.9	56224.3	51817	50593.5	60591.2	58730.5
	pRD193	4593.62	4587.86	4239.01	4408.58	4721.68										37084.4	36565	30311.4	30505.2	34049.8
	pRD195	1486.73	1333.23	1463.21	1089.27	1227.7										62396.6	47140.5	50765.2	59597.3	57840.1
	pRD196	379.43	389.3	372.16	374.78	332.37	312.9									63174.3	69112.6	43626.8	50398	54679.2	56753.3
	pRD197	646.46	588.39	437.44	428.61	524.76	535.44									46946.1	48554.3	34563.4	37412.4	40563.6	43482.2
	pRD198	1200.42	1198.1	1041.71	1020.59	1161	1268.78									29873	29175.8	24910.4	24433.2	27792.4	27734
	pRD199	26005.2	24664.6	21070.4	21063	20380.8	20478.8									79469.2	74364.8	55991	53906.2	79544.8	79826.3
	pRD200	3829.63	3792.91	4058	3949.94	3751.65	3849.9									87418.8	94050.6	69474.8	73297.6	80253.9	89937.9
	pRD201	84037.4	82191.5	66820.2	62946.3	75880.4	76098.5									51342.4	47711.2	38822.4	36781.4	45214.5	45270.1
	pRD202	57987.3	52696.2	43130	41534.6	51758.7	50357.1									53123.4	50153.9	45705.1	42213.3	46284.4	45814.4
	pRD205	19063.7	18054.6	14641.7	15682.7	18332.9	16698.2									67205.3	60961.7	45705.1	42213.3	62922.5	56892.7
	pRD206	3369.13	3250.29	2277.82	2890.22	2483.37										80997.9	83038.8	66084.5	76067.4	69948.3
	pRD207	7208.72	7247.27	6272.15	6058.48	5873.36	6605.79									79214	75694.2	68406.6	62093.5	67817.9	72248.2
	pRD83 1ng/uL	96875.6	99233.4	97081.2	97525.2	90007.1	86815.2	96934.3	93974.2	91675.9	91363.4	90338.4	90945.7	90824.8	82036.9	15125.3	15039.5	14530.9	14055.6	11927.9	10863	11965	11996.7	14834.6	15689.7	12185.6	12028.2	12934.7	8311.73
	pRD88 1ng/uL	92450.1	88816.1	91911.6	79898.3	78143.1	85853.4	89267.2								13221.9	13498.8	13764.9	12619.3	12487.4	14519	14814.3
	pRD89 1ng/uL	104526	103846	102119	96190.9	101458	103121									10122.3	11079.4	10764	9681.19	10909.7	11177.1
	pRD108 1ng/uL	17204.7	17049.3	17174.5	17462.4	17674.8	17673.6									22638	21998.5	22480.5	20942.6	22601.6	21906.4
	pRD110 1ng/uL	103530	101691	100710	93923.7	96465.6	98136.1	94864.7								13741.4	13269.6	13285.4	13023.5	13841	14138.6	14508.2
CHO-K1	pRD113	3942.84	4124.4	3122.71	3088.34	5121.41	5042.72									67643.6	67366.9	50007.6	52995.1	66144.2	68046.3
	pRD114	2112.56	2303.78	2080.33	764.75	705.2										61936.7	66684.5	66627.5	64693.7	63974.6
	pRD115	21723.8	21258.1	14620.2	16054.9	17515.5										31788.6	30032.7	26876.4	29956.3	34384.2
	pRD116	39599.4	36659.7	25476.1	24205	32601.8	35355.6									24958.1	22854.9	18503.3	16451.3	25918.5	27236.4
	pRD117	673.17	569.78	563.43	550.42	711.84	718.47									66369.7	59158.9	45170	49123.7	66162.4	68276
	pRD118	3147.06	3159.11	2349.36	2202.45	2360.21	2356.7									64087.1	68207.7	51267.9	51553.3	64620.6	67127.6
	pRD120	331.42	332.83	249.37	219.03	330.96	303.69									66144.1	62768.4	49944.8	42758.3	68740.4	63172.5
	pRD121	1721.31	1268.47	1855.23	1866.73											60553.9	62376.7	59902.9	58131
	pRD122	2503.91	2558.63	1766.34	1651.56	3161.26	3297.83									39708.8	42435.8	36522.4	33500.4	49590.6	51568.7
	pRD123	20842.1	20138.4	14685.1	14673.5	16799.5	17250.2									35620	35521	30001.3	30739.6	39744	40503.2
	pRD124	9278.52	9171.94	8030.58	9689.95	10298.1	10196.7									23284.9	23325.2	17234.7	20130.6	28181.2	26724.9
	pRD125	44235.7	44499.7	28451.7	27567	39797.7	36644.3									21109.6	20875.7	15186.9	14172.9	27397.9	24964.4
	pRD126	2055.73	2082.37	1577.89	1373.35	1850.82	2218.06									54819.2	57411.8	49621.5	45220.6	63891.7	71168.7
	pRD127	13611.5	14721.4	12015.2	9669.04	16198.1	15793.2									32494.9	34186.8	32748.7	25637	46769.5	44252.6
	pRD128	2143.31	2380.28	1757.54	1543.27	2479.94	2114.99									59027	64753.8	51354.8	45224.6	77699.9	65360.9
	pRD129	24066.9	25276.1	21035.2	20308.7	21222.1	20029.3									29547.9	32501	28475.3	30102.2	34306	33665.4
	pRD135	1431.2	1572.98	1111.9	1113.95	1705.7	1636.51									54362.3	59529.6	48194.6	49668.5	74515.6	75905.9
	pRD136	17478.2	16151.8	10564.2	11720.8	17499.5	15197.1									36656.9	34057.1	28830.9	31490.8	51192	45684.7
	pRD137	1449.92	1501.87	1002.78	1045.33	2009.82	1904.72									65137.5	66523.8	50564.6	52240.8	70024	68139.1
	pRD138	35839.9	36156	25821.5	26812.4	31808.2	29943.6									21948.3	22090.7	20083.2	19819.4	30678.1	28156.3
	pRD144	36026.3	37699.4	31976.2	29997.4	41990.7	42699.8									19387.7	20219.1	25258.8	23544.8	24287.1	24970.2
	pRD145	29016.6	28099.5	27846	26384.6	45514.6	43639.2									16828.9	15850.8	19257.9	18283.7	22674	21719.4
	pRD146	26794.6	26958.9	26268.4	29967	31208										26706.2	27163	26927.7	34198.8	36322
	pRD147	9294.56	8945.52	8789.71	10338.6	11378.6	12159.7									17870.5	18160.7	15810.8	19041.3	23039.6	25205.2
	pRD148	30291.8	32584.4	33052	30658.3	43920.4	38552.9									21809.1	23689	25220.8	23428.9	35615.2	31772.5
	pRD177	14092	11430.4	13609.8	12450.4	15757.1	15088.3									51341.8	41485.1	31071.2	29609.8	41066.8	40076.4
	pRD178	11062	10494.7	8020.63	8818.85	7452.02	8013.97									58966.4	57481.3	36801.8	38787.8	43267	45676.5
	pRD179	9376.5	9948.33	7491.27	8651.05	9336.94	10102.3									32416.1	35283.5	29692.6	32745.3	36689.5	39323.2
	pRD182	27768	27959.9	21968.8	23461.3	25768.6	26727.9									49162	48082.3	35368.8	35913.6	45061.8	45707.6
	pRD183	44202.9	43947.4	36351.2	37111.8	54994.8	53535.7									23530.9	23492.1	17896	18298.3	22059	21393
	pRD188	3970.25	4010.18	4312.05	4296.63	4052.14	3821.9									41306.9	41869.2	32448.2	33123.1	52912.2	49650.3
	pRD189	18460	18169.4	15781.2	16144.7	18304.3	18390.7									38998.4	38637.2	29220.6	32142.5	40930.2	41356
	pRD190	15984.4	14629.4	12975.9	14774.9	14559.9										50627.8	37495.5	36950.9	48923.7	47532
	pRD191	8045.51	7625.32	6952.59	6023.45	6657.42	6720.99									57042.1	52622.1	36671.1	33433.5	45018.6	46217.5
	pRD192	27477.5	31054	22114.8	21688.9	24666.5	25240.6									51220.7	59079.7	37823.9	38666.7	50123.7	52538.1
	pRD193	15489.2	15679.5	11238.7	11583.2	13786.7	13743.8									47309.7	46850.2	37409.9	37232.7	53987.2	52894.9
	pRD195	878.72	929.72	817.88	807.47	833.92	932.73									65998.2	72162.9	62200.6	64603.7	65928	70275.8
	pRD196	5615.26	6017.47	3895.75	4198.67	4682.79	4575.36									43762.9	47033	35297.5	36449.4	39680.5	38755.4
	pRD197	5231.7	5206.99	4236.83	4504.05	5362.56	5048.05									58926.4	60990.9	46896.2	48581.3	60840.1	57801.9
	pRD198	5461.78	5428.36	3243.2	3420.59	4640.83										44184.5	44281.2	44145.4	43262.2	50096.2
	pRD199	5074.3	5004.58	4730.53	4916.17	5137.29	4620.15									68450.2	66125.6	51394.5	52794.1	70122.4	63791.3
	pRD200	21087.5	20930	16578.1	16361.7	19579.2	19347.6									32452.1	31591.9	28498.2	27535.4	43682.7	43665.4
	pRD201	46685.2	43674	32715.4	31800.3	44504	45873.6									30135.2	29099	18189.1	18011.3	23806.6	25187
	pRD202	36865.8	33080.6	25166.8	28549.2	38871.7	42578.2									18126.8	16495.8	18187.7	20359.9	21768	23101.8
	pRD205	16477.1	15894	13014.1	13902.8	15662.4	15459.3									45758.6	43344.5	35885.8	37718	48164.1	47002.8
	pRD206	16044.5	17161.2	14281.4	14035.2	18273	18215.1									42705.1	47550.9	36268.4	35736.2	50391.1	52332.7
	pRD207	18568.3	18496.4	17471.7	16605.1	25131	24880.7									39067.8	37151.3	34144.8	29123.8	46401.5	44631.2
	pRD83 1ng/uL	61200.1	60427.7	54803.3	55095.3											25324.8	25021.4	24340.7	23492.1
	pRD88 1ng/uL	55751.6	55933.1	55901.3												28559.9	29037.5	28120.6
	pRD89 1ng/uL	66525.4	68427.7	61225.7	64182.6											28504.6	28744.2	28349.9	27700
	pRD108 1ng/uL	9948.92	9323.03	9508.88	8775.74											43809.4	42322.7	45284.6	41997.1
	pRD110 1ng/uL	70646.4	67515.6	66042.8	66233.4											27815.7	27611.7	26596.7	26910.2

## Sheet: Fig. 3d
	Test plasmid	Symbol on figure	EGFP (RFU)								mKATE (RFU)
			n1	n2	n3	n4	n5	n6	n7	n8	n1	n2	n3	n4	n5	n6	n7	n8
HEK293T	pRD113	Green diamond	8239.77	7824.6	8917.31	7977.29	5697.95	5795.97	7461.11	7473.93	101220	100265	101528	90093.2	89360.9	88166.4	93863.5	96152.4
	pRD144	Green triangle	33406.6	33855.6	38105	38103.8	30207.8	31028.7	33152.4	34008.7	75498.6	75166.3	51488.4	50050.2	61286.6	61950.6	64902.6	65976.7
	pRD147	Purple diamond	8858.33	9310.08	10873.4	9942.75	7711.78	7876.52	6827.81	7107.85	84490.1	90231.6	74225.3	67742	75241.4	79441.3	72925.6	74239.7
	pRD145	Purple triangle	42533.2	42376.9	46412.4	47302.8	35511	35315.6	43621.3	42596.2	74934.1	74054.2	47740.8	48445.3	67200.2	66165.6	64581.8	62435.9
	pRD178	Yellow diamond	3715.29	3837.73	3281.53	3041.47	4236.28	4218.55			23425.5	24234.3	17022	17383.8	23725.1	22849.5
	pRD116	Yellow triangle	40773	41037	45926	33817	39604.4	40712.3			48758.1	47742.5	39755.9	42553.3	43708.2	45989.4
CHO-K1	pRD177	Green diamond	14092	11430.4	13609.8	12450.4	15757.1	15088.3			51341.8	41485.1	31071.2	29609.8	41066.8	40076.4
	pRD144	Green triangle	36026.3	37699.4	31976.2	29997.4	41990.7	42699.8			19387.7	20219.1	25258.8	23544.8	24287.1	24970.2
	pRD124	Purple diamond	9278.52	9171.94	8030.58	9689.95	10298.1	10196.7			23284.9	23325.2	17234.7	20130.6	28181.2	26724.9
	pRD138	Purple triangle	35839.9	36156	25821.5	26812.4	31808.2	29943.6			21948.3	22090.7	20083.2	19819.4	30678.1	28156.3
	pRD179	Yellow diamond	9376.5	9948.33	7491.27	8651.05	9336.94	10102.3			32416.1	35283.5	29692.6	32745.3	36689.5	39323.2
	pRD148	Yellow triangle	30291.8	32584.4	33052	30658.3	43920.4	38552.9			21809.1	23689	25220.8	23428.9	35615.2	31772.5

## Sheet: Fig. 3e-f
	Test plasmids	Name on figure	EGFP (RFU)						EBFP (RFU)						mKATE (RFU)
			n1	n2	n3	n4	n5	n6	n1	n2	n3	n4	n5	n6	n1	n2	n3	n4	n5	n6
HEK293T	pRD112	pEmpty	21.99	-18.9	4.83	-9.51	5.08		-25.48	-26.6	-20.11	-34.46	-28.26		110358	117741	110032	118927	109628
	pRD116	1 TU	41897.8	44560.2	49381.7	52071.2	56308.4	57070.6	-84.89	-66.81	18.81	41.36	25.69	38.58	57666.8	61375.1	51011.3	55385.5	48249.6	49922.1
	pRD116 + pRD208	2 TU	38357.9	36877.5	44868.8	43020.2	38954.4	39999.2	9046.33	8678.78	7439.55	7264.67	7880.28	7705	31880.2	31684.5	29541	29613.9	26095.1	26867
	pRD181	IRES2	21895.9	20073	21675.3	21180.8	20667.3	22033.2	6273.69	6073.21	5410.39	5229.74	5778.76	5880.79	75647.9	74092	71044.2	72468.8	72365.9	74228
	pRD185	P2A	16685.7	16632.2	18323.5	18623.4	18954.9	19741.1	26131.8	26504.4	28489.2	29028	30810.1	31842.8	59865.3	56654.4	56490.1	58651.2	51185.1	50252.7
	pRD186	T2A	19364	18487.4	17535.6	18195.8	19796	21209	30155.4	29369.5	27404.1	28544.6	31973.3	34582.3	55219.1	53556.2	55676.2	57667	47782.6	47131.9
CHO-K1	pRD112	pEmpty	368.87	369.11	80.39	90.47	142.66	175.88	126.29	112.35	112.35	56.43	-70.76	-65.97	68120	62967.5	73012.2	72378.7	84198.8	83750.8
	pRD116	1 TU	42132.8	41097.8	42511.4	44500	46812.5	46831	999.16	983.9	983.9	227.05	95.01	86.5	29208.6	28449.9	25058.7	26271.9	29418.3	30067.8
	pRD116 + pRD208	2 TU	29712.8	29311.5	29612	33655.5	32982.8		18284.5	18284.5	18415.2	18597.6	17640		10040.4	11797.4	12126.6	12972	13143.2
	pRD181	IRES2	17128.5	17446	17971.9	17848.8	19384.3	18564.6	6810.83	6793.74	6793.74	6873.12	6084.45	5923.87	39753.9	39667.3	35764.9	37636.2	43265.6	40858.2
	pRD185	P2A	19839.6	19227.7	18898.2	20412.5	20544.8		23345.6	23093.9	21551.2	22238.1	22526.8		20411.5	19493.9	21267.4	19642.8	19651.4
	pRD186	T2A	19929.5	18995.6	21635.7	20605.9	20907	21812.3	22700.1	22030.8	22030.8	23963.2	22245.1	23771.4	18618.5	17930.3	17695.3	16366.2	20679.8	21201.9

## Sheet: Fig. 4a
	Test plasmid	Name on figure	EGFP (RFU)						mKATE (RFU)
			n1	n2	n3	n4	n5	n6	n1	n2	n3	n4	n5	n6
HEK293T	pRD83 0ng/uL	2 TU - PGKpA - dox 0ng/uL	2197.91	2196.4	2535.58	2708.9	2377.4	2481.43	44369.8	42633.5	46223.6	46343.2	48504.2	45676.4
	pRD83 1ng/uL	2 TU - PGKpA - dox 1ng/uL	93055.8	91458.4	100686	96892.8	103778	102330	11351.6	11336.9	12482.7	12662.9	12768.7	13036.4
	pRD238 0ng/uL	IRES2 - PGKpA - dox 0ng/uL	254.27	302.94	130.98	268.96	162.21		107512	134881	118356	107738	107067
	pRD238 1ng/uL	IRES2 - PGKpA - dox 1ng/uL	33679.9	35315.2	27965.8	29251.5	41733.5	40718	54049.3	54817.6	59327.8	62332	70900	69761
	pRD252 0ng/uL	IRES2 - RBpA - dox 0ng/uL	223.05	197.96	207.25	186.16	186.21		133208	134624	143981	144989	149326
	pRD252 1ng/uL	IRES2 - RBpA - dox 1ng/uL	40520.4	37889.4	51403.5	50030.2	41733.5	40718	62140.4	59722.3	67482.2	64543.6	70900	69761
	pRD253 0ng/uL	IRES2 - HGHpA - dox 0ng/uL	270.27	280.32	305.97	256.58	310.98		132867	123931	141551	132762	134319
	pRD253 1ng/uL	IRES2 - HGHpA - dox 1ng/uL	51878.1	46343.2	64575.1	62208.1	52627.9	50944.3	50210.9	47060.6	52191.5	51163	55350.6	56881.1
CHO-K1	pRD83 0ng/uL	2 TU - PGKpA - dox 0ng/uL	720.62	686.05	775.14	813.52	858.33	832.43	47253	44552.5	48643.6	50572.8	35332.5	33935.8
	pRD83 1ng/uL	2 TU - PGKpA - dox 1ng/uL	47977.7	52979.2	53166.5	55778	38522.5	41259.4	14827.5	16160.5	17302	17539.8	10830.4	11693.6
	pRD238 0ng/uL	IRES2 - PGKpA - dox 0ng/uL	484.62	537.09	487.05	568.44	478.2		65152.5	65481.2	70188.2	74995.2	54073.4
	pRD238 1ng/uL	IRES2 - PGKpA - dox 1ng/uL	12085	12138.9	12930.8	14714.4	9619.12	9891.3	36375.1	37850.2	37076	41878.2	28162.5	26961.4
	pRD252 0ng/uL	IRES2 - RBpA - dox 0ng/uL	393.62	375.6	394.36	348.94	345.62	405.86	77650.7	70648.3	73881.6	69379.6	57472.3	61288
	pRD252 1ng/uL	IRES2 - RBpA - dox 1ng/uL	13824	12338.8	16073.9	15152.7	9710.41	10284	40341.9	37957.4	41056.9	39282.5	27532.9	31694.7
	pRD253 0ng/uL	IRES2 - HGHpA - dox 0ng/uL	388.63	431.86	458.86	452.64	423.91	419.07	65550.4	69499	67838.7	67811.9	65605.4	66751.4
	pRD253 1ng/uL	IRES2 - HGHpA - dox 1ng/uL	14066	14465.6	16207.5	14517.1	12123.1	11970.7	36257.4	37395.9	33671.2	31830	31870.6	30836

## Sheet: Fig. 4b
	Test plasmid	Name on figure	EBNA1 (Raw signal intensity)									Vinculin (Raw signal intensity)									EBNA1 (Normalised signal intensity)									mKATE (RFU)
			n1	n2	n3	n4	n5	n6	n7	n8	n9	n1	n2	n3	n4	n5	n6	n7	n8	n9	n1	n2	n3	n4	n5	n6	n7	n8	n9	n1	n2	n3	n4	n5	n6	n7	n8
HEK293T	pRD220	CMVp-Kz1-PGKpA	11368.9	9046.98	16321.9	10814	20831.3	13544.5	2370.41	15036.2	12821.2	14622.4	8470.45	16273.2	21319.4	2837.79	22118.7	16247.4	16197.5	23182.4	0.638169	0.591892	0.505328	0.763906	0.59923	0.663873	0.164306	0.547339	1.06563	50646.1	48477.8	61292	67725.3	46101.6	42901.2	53709.8	56103.7
	pRD221	UBp-Kz1-SV40pA	36792.3	30358.8	42776.3	37277.2	45934.1	35776.3	42050.4	22531.5	30891.8	12720.7	5699.33	15187.1	22247.4	1821.75	16498.7	13137.7	17426.5	23687.1	2.43515	2.07309	3.05362	2.35669	2.05828	2.40075	4.54652	1.55814	1.94421	82811.4	89258.8	110916	104365	69959	67868.6	86614.2	85186.2
	pRD246	CMVp-Kz1-SV40pA_rv	4862.81	4233.81	4482.28	3476.49	4785.99	3636.34	968.196	8081.42	4469.83	11784.3	5698.98	14060.4	18774.8	1554.54	19800.4	12252.6	15405.9	18958.5	0.295181	0.2159	0.284689	0.245787	0.251321	0.180573	0.0533032	0.0788923	0.119349	45885.4	46123.2	54027.6	54789.8
	pRD247	CMVp-Kz1-BGHpA								13519.8	16697.5								15991.7	17687.9								1.01108	0.869074	42990.6	44757.1	51402.5	51233.8
	pRD248	TETp-Kz2-SV40pA	19093.5	12364.4	23952.1	16594.1	28430.6	23622.6	3924.45	13740.6	12985.8	16577.6	6989.26	19869.1	16687.1	2209.31	21650.3	11061.4	15534.6	14894.1	0.956184	1.19472	0.904691	0.964758	1.05048	1.20013	0.44337	0.866731	0.926158	10678.9	10263.1	15208.9	14800.6
	pRD249	hACTBp-Kz1-HGHpA					5381.12	7629.28	1612.36	10236.6	10798.5					2017.78	16330	13370.3	14331.3	13541.8								0.736803	0.46176	61859	60475.4	88495.7	91420.4
	pRD250	UBp-Kz3-SV40pA								19085.6	34872.3								16788.7	15680								2.69404	1.56294	58576.9	62454	76393.5	77727.8
	pRD251	CMVp-Kz1-HGHpA	20315.2	14867.5	21243.2	19437.1	38149.9	20384.6	2439.99	15413.5	16332.6	17806.3	12268.1	19519	18476.6	2321.02	21112.3	5201.6	18368.2	18126.3	0.913978	1.31298	0.665982	0.935309	1.34176	1.05876	0.53245	0.959642	0.985245	41262.5	43536.9	50555.9	51084.8
	Untransfected	neg cntrl	386.912	2095.79	2243.93	846.397	0	447.284	514.033	7252.23	3353.86	14626.2	5585.64	14706.8	19468.8	2589.8	14954.7	16346	17139.5	22275.5	0	0	0	0	0	0	0	0	0	N/A	N/A	N/A	N/A	N/A	N/A	N/A	N/A

[truncated: 17 more sheets: Fig. S2, Fig. S3a, Fig. S3b, Fig. S4, Fig. S5, Fig. S6, Fig. S7, Fig. S8a, Fig. S8b, Fig. S9, Fig. S10, Fig. S11, Fig. S12, Fig. S13a, Fig. S13b-c, Fig. S14a-c, Western Blot]
